# Supplementary material for: Genome-Scale Metabolic Modeling Reveals Sequential Dysregulation of Glutathione Metabolism in Livers from Patients with Alcoholic Hepatitis
Source: Metabolites. 2022 Nov 22;12(12):1157. doi: 10.3390/metabo12121157 (PMC9788589; doi:10.3390/metabo12121157)
Supplement: Supplementary file 1 [file metabolites-12-01157-s001.zip]

Archive with 13 entries (13 files):
- File S1.xlsx
- File S10.pdf
- File S11.xlsx
- File S12.xlsx
- File S2.m
- File S3.m
- File S4.m
- File S5.zip
- File S6.pdf
- File S7.zip
- File S8.R
- File S9.zip
- SupplementaryFigures.pdf
