# Supplementary material for: Genome-Scale Metabolic Modeling Reveals Sequential Dysregulation of Glutathione Metabolism in Livers from Patients with Alcoholic Hepatitis
Source: Metabolites. 2022 Nov 22;12(12):1157. doi: 10.3390/metabo12121157 (PMC9788589; doi:10.3390/metabo12121157)
Supplement: Supplementary file 1 [file metabolites-12-01157-s001.zip › File S11.xlsx]

## Sheet: Gene_Clusters
Ensembl_ID	Gene_Clusters
ENSG00000023330	AH Down-reg
ENSG00000282301	AH Down-reg
ENSG00000122884	AH Down-reg
ENSG00000196632	AH Down-reg
ENSG00000179163	AH Down-reg
ENSG00000100033	AH Down-reg
ENSG00000151729	AH Down-reg
ENSG00000134575	AH Down-reg
ENSG00000149150	AH Down-reg
ENSG00000162139	AH Down-reg
ENSG00000206527	AH Down-reg
ENSG00000115286	AH Down-reg
ENSG00000115661	AH Down-reg
ENSG00000084072	AH Down-reg
ENSG00000100564	AH Down-reg
ENSG00000103811	AH Down-reg
ENSG00000198668	AH Down-reg
ENSG00000102978	AH Down-reg
ENSG00000197943	AH Down-reg
ENSG00000149929	AH Down-reg
ENSG00000166262	AH Down-reg
ENSG00000164398	AH Down-reg
ENSG00000213760	AH Down-reg
ENSG00000160075	AH Down-reg
ENSG00000163864	AH Down-reg
ENSG00000105516	AH Down-reg
ENSG00000114166	AH Down-reg
ENSG00000161860	AH Down-reg
ENSG00000147576	AH Down-reg
ENSG00000172456	AH Down-reg
ENSG00000145020	AH Down-reg
ENSG00000248098	AH Down-reg
ENSG00000101444	AH Down-reg
ENSG00000100814	AH Down-reg
ENSG00000124523	AH Down-reg
ENSG00000105976	AH Down-reg
ENSG00000167468	AH Down-reg
ENSG00000102967	AH Down-reg
ENSG00000156463	AH Down-reg
ENSG00000087076	AH Down-reg
ENSG00000106628	AH Down-reg
ENSG00000124003	AH Down-reg
ENSG00000197888	AH Down-reg
ENSG00000084453	AH Down-reg
ENSG00000008513	AH Down-reg
ENSG00000243135	AH Down-reg
ENSG00000182890	AH Down-reg
ENSG00000010379	AH Down-reg
ENSG00000160200	AH Down-reg
ENSG00000183044	AH Down-reg
ENSG00000168575	AH Down-reg
ENSG00000181192	AH Down-reg
ENSG00000100116	AH Down-reg
ENSG00000197165	AH Down-reg
ENSG00000166228	AH Down-reg
ENSG00000118777	AH Down-reg
ENSG00000169738	AH Down-reg
ENSG00000137106	AH Down-reg
ENSG00000105607	AH Down-reg
ENSG00000168306	AH Down-reg
ENSG00000106733	AH Down-reg
ENSG00000213398	AH Down-reg
ENSG00000111700	AH Down-reg
ENSG00000196177	AH Down-reg
ENSG00000132837	AH Down-reg
ENSG00000079739	AH Down-reg
ENSG00000120915	AH Down-reg
ENSG00000122194	AH Down-reg
ENSG00000187630	AH Down-reg
ENSG00000103569	AH Down-reg
ENSG00000179761	AH Down-reg
ENSG00000100714	AH Down-reg
ENSG00000204228	AH Down-reg
ENSG00000124370	AH Down-reg
ENSG00000138821	AH Down-reg
ENSG00000149124	AH Down-reg
ENSG00000172955	AH Down-reg
ENSG00000241935	AH Down-reg
ENSG00000119711	AH Down-reg
ENSG00000157326	AH Down-reg
ENSG00000131781	AH Down-reg
ENSG00000162882	AH Down-reg
ENSG00000147471	AH Down-reg
ENSG00000244067	AH Down-reg
ENSG00000189221	AH Down-reg
ENSG00000116882	AH Down-reg
ENSG00000130649	AH Down-reg
ENSG00000005187	AH Down-reg
ENSG00000146166	AH Down-reg
ENSG00000118298	AH Down-reg
ENSG00000140465	AH Down-reg
ENSG00000132744	AH Down-reg
ENSG00000109956	AH Down-reg
ENSG00000110436	AH Down-reg
ENSG00000172345	AH Down-reg
ENSG00000184999	AH Down-reg
ENSG00000140990	AH Down-reg
ENSG00000104267	AH Down-reg
ENSG00000113269	AH Down-reg
ENSG00000078070	AH Down-reg
ENSG00000136881	AH Down-reg
ENSG00000153086	AH Down-reg
ENSG00000188676	AH Down-reg
ENSG00000070759	AH Down-reg
ENSG00000072210	AH Down-reg
ENSG00000021826	AH Down-reg
ENSG00000118520	AH Down-reg
ENSG00000135047	AH Down-reg
ENSG00000112304	AH Down-reg
ENSG00000121361	AH Down-reg
ENSG00000117592	AH Down-reg
ENSG00000105852	AH Down-reg
ENSG00000135423	AH Down-reg
ENSG00000078747	AH Down-reg
ENSG00000188641	AH Down-reg
ENSG00000111713	AH Down-reg
ENSG00000171428	AH Down-reg
ENSG00000145331	AH Down-reg
ENSG00000185808	AH Down-reg
ENSG00000137700	AH Down-reg
ENSG00000171759	AH Down-reg
ENSG00000165449	AH Down-reg
ENSG00000112394	AH Down-reg
ENSG00000203972	AH Down-reg
ENSG00000005075	AH Down-reg
ENSG00000105258	AH Down-reg
ENSG00000150456	AH Down-reg
ENSG00000130707	AH Down-reg
ENSG00000163644	AH Down-reg
ENSG00000149742	AH Down-reg
ENSG00000162688	AH Down-reg
ENSG00000111275	AH Down-reg
ENSG00000138356	AH Down-reg
ENSG00000142494	AH Down-reg
ENSG00000151224	AH Down-reg
ENSG00000197142	AH Down-reg
ENSG00000081377	AH Down-reg
ENSG00000197594	AH Down-reg
ENSG00000160868	AH Down-reg
ENSG00000131791	AH Down-reg
ENSG00000144908	AH Down-reg
ENSG00000180210	AH Down-reg
ENSG00000183549	AH Down-reg
ENSG00000183747	AH Down-reg
ENSG00000112294	AH Down-reg
ENSG00000255974	AH Down-reg
ENSG00000100024	AH Down-reg
ENSG00000083807	AH Down-reg
ENSG00000157103	AH Down-reg
ENSG00000066813	AH Down-reg
ENSG00000125166	AH Down-reg
ENSG00000004864	AH Down-reg
ENSG00000112337	AH Down-reg
ENSG00000115361	AH Down-reg
ENSG00000164742	AH Down-reg
ENSG00000183077	AH Down-reg
ENSG00000186529	AH Down-reg
ENSG00000110243	AH Down-reg
ENSG00000166183	AH Down-reg
ENSG00000081913	AH Down-reg
ENSG00000069535	AH Down-reg
ENSG00000186377	AH Down-reg
ENSG00000106258	AH Down-reg
ENSG00000148942	AH Down-reg
ENSG00000134864	AH Down-reg
ENSG00000165841	AH Down-reg
ENSG00000135226	AH Down-reg
ENSG00000135447	AH Down-reg
ENSG00000159921	AH Down-reg
ENSG00000108381	AH Down-reg
ENSG00000143199	AH Down-reg
ENSG00000124713	AH Down-reg
ENSG00000182793	AH Down-reg
ENSG00000143845	AH Down-reg
ENSG00000170271	AH Down-reg
ENSG00000171793	AH Down-reg
ENSG00000064225	AH Down-reg
ENSG00000162407	AH Down-reg
ENSG00000008311	AH Down-reg
ENSG00000021461	AH Down-reg
ENSG00000154269	AH Down-reg
ENSG00000112425	AH Down-reg
ENSG00000135093	AH Down-reg
ENSG00000120158	AH Down-reg
ENSG00000065154	AH Down-reg
ENSG00000164172	AH Down-reg
ENSG00000003989	AH Down-reg
ENSG00000144659	AH Down-reg
ENSG00000124564	AH Down-reg
ENSG00000163684	AH Down-reg
ENSG00000124568	AH Down-reg
ENSG00000197448	AH Down-reg
ENSG00000121897	AH Down-reg
ENSG00000179091	AH Down-reg
ENSG00000122729	AH Down-reg
ENSG00000157399	AH Down-reg
ENSG00000113924	AH Down-reg
ENSG00000158104	AH Down-reg
ENSG00000154305	AH Down-reg
ENSG00000164347	AH Down-reg
ENSG00000021488	AH Down-reg
ENSG00000171174	AH Down-reg
ENSG00000127540	AH Down-reg
ENSG00000135318	AH Down-reg
ENSG00000176340	AH Down-reg
ENSG00000150540	AH Down-reg
ENSG00000131495	AH Down-reg
ENSG00000169020	AH Down-reg
ENSG00000147123	AH Down-reg
ENSG00000005022	AH Down-reg
ENSG00000141552	AH Down-reg
ENSG00000124588	AH Down-reg
ENSG00000156885	AH Down-reg
ENSG00000184983	AH Down-reg
ENSG00000127125	AH Down-reg
ENSG00000090266	AH Down-reg
ENSG00000167863	AH Down-reg
ENSG00000127184	AH Down-reg
ENSG00000156411	AH Down-reg
ENSG00000156467	AH Down-reg
ENSG00000065518	AH Down-reg
ENSG00000173915	AH Down-reg
ENSG00000112695	AH Down-reg
ENSG00000241837	AH Down-reg
ENSG00000131174	AH Down-reg
ENSG00000165629	AH Down-reg
ENSG00000176485	AH Down-reg
ENSG00000144741	AH Down-reg
ENSG00000170634	AH Down-reg
ENSG00000170906	AH Down-reg
ENSG00000100142	AH Down-reg
ENSG00000184752	AH Down-reg
ENSG00000166136	AH Down-reg
ENSG00000174886	AH Down-reg
ENSG00000138744	AH Down-reg
ENSG00000196502	AH Down-reg
ENSG00000139344	AH Down-reg
ENSG00000090013	AH Down-reg
ENSG00000158874	AH Down-reg
ENSG00000110871	AH Down-reg
ENSG00000117118	AH Down-reg
ENSG00000147684	AH Down-reg
ENSG00000085871	AH Down-reg
ENSG00000111775	AH Down-reg
ENSG00000095596	AH Down-reg
ENSG00000121207	AH Down-reg
ENSG00000184076	AH Down-reg
ENSG00000186010	AH Down-reg
ENSG00000135940	AH Down-reg
ENSG00000139684	AH Down-reg
ENSG00000164100	AH Down-reg
ENSG00000143727	AH Down-reg
ENSG00000164258	AH Down-reg
ENSG00000123612	AH Down-reg
ENSG00000164039	AH Down-reg
ENSG00000126432	AH Down-reg
ENSG00000102309	AH Down-reg
ENSG00000146411	AH Down-reg
ENSG00000100865	AH Down-reg
ENSG00000178741	AH Down-reg
ENSG00000136247	AH Down-reg
ENSG00000213689	AH Down-reg
ENSG00000159199	AH Down-reg
ENSG00000180879	AH Down-reg
ENSG00000126267	AH Down-reg
ENSG00000167862	AH Down-reg
ENSG00000181804	AH Down-reg
ENSG00000082996	AH Down-reg
ENSG00000186298	AH Down-reg
ENSG00000117215	AH Down-reg
ENSG00000172543	AH Down-reg
ENSG00000187210	AH Down-reg
ENSG00000173208	AH Down-reg
ENSG00000081237	AH Down-reg
ENSG00000151490	AH Down-reg
ENSG00000104879	AH Down-reg
ENSG00000070501	AH Down-reg
ENSG00000112893	AH Down-reg
ENSG00000131203	AH Down-reg
ENSG00000135390	AH Down-reg
ENSG00000167283	AH Down-reg
ENSG00000173660	AH Down-reg
ENSG00000004468	AH Down-reg
ENSG00000163131	AH Down-reg
ENSG00000168653	AH Down-reg
ENSG00000198189	AH Down-reg
ENSG00000126264	AH Down-reg
ENSG00000131143	AH Down-reg
ENSG00000110536	AH Down-reg
ENSG00000073737	AH Down-reg
ENSG00000143774	AH Down-reg
ENSG00000106392	AH Down-reg
ENSG00000165591	AH Down-reg
ENSG00000167699	AH Down-reg
ENSG00000000419	AH Down-reg
ENSG00000112874	AH Down-reg
ENSG00000171806	AH Down-reg
ENSG00000198931	AH Down-reg
ENSG00000059378	AH Down-reg
ENSG00000140105	AH Down-reg
ENSG00000097021	AH Down-reg
ENSG00000196262	AH Down-reg
ENSG00000171861	AH Down-reg
ENSG00000180817	AH Down-reg
ENSG00000171885	AH Down-reg
ENSG00000140459	AH Down-reg
ENSG00000136960	AH Down-reg
ENSG00000055332	AH Down-reg
ENSG00000122643	AH Down-reg
ENSG00000109667	AH Down-reg
ENSG00000151611	AH Down-reg
ENSG00000253710	AH Down-reg
ENSG00000111237	AH Down-reg
ENSG00000114573	AH Down-reg
ENSG00000136888	AH Down-reg
ENSG00000152332	AH Down-reg
ENSG00000116791	AH Down-reg
ENSG00000173085	AH Down-reg
ENSG00000091140	AH Down-reg
ENSG00000173221	AH Down-reg
ENSG00000171100	AH Down-reg
ENSG00000128609	AH Down-reg
ENSG00000141469	AH Down-reg
ENSG00000038274	AH Down-reg
ENSG00000256043	AH Down-reg
ENSG00000100292	AH Down-reg
ENSG00000135744	AH Down-reg
ENSG00000115919	AH Down-reg
ENSG00000131979	AH Down-reg
ENSG00000145626	AH Down-reg
ENSG00000002549	AH Down-reg
ENSG00000143198	AH Down-reg
ENSG00000124596	AH Down-reg
ENSG00000163541	AH Down-reg
ENSG00000125356	AH Down-reg
ENSG00000213619	AH Down-reg
ENSG00000119013	AH Down-reg
ENSG00000140740	AH Down-reg
ENSG00000154518	AH Down-reg
ENSG00000107798	AH Down-reg
ENSG00000116459	AH Down-reg
ENSG00000136521	AH Down-reg
ENSG00000138449	AH Down-reg
ENSG00000179085	AH Down-reg
ENSG00000164919	AH Down-reg
ENSG00000165264	AH Down-reg
ENSG00000189043	AH Down-reg
ENSG00000109390	AH Down-reg
ENSG00000183648	AH Down-reg
ENSG00000166796	AH Down-reg
ENSG00000124172	AH Down-reg
ENSG00000155189	AH Down-reg
ENSG00000138777	AH Down-reg
ENSG00000114902	AH Down-reg
ENSG00000168282	AH Down-reg
ENSG00000184979	AH Down-reg
ENSG00000173193	AH Down-reg
ENSG00000203797	AH Down-reg
ENSG00000134326	AH Down-reg
ENSG00000138496	AH Down-reg
ENSG00000132423	AH Down-reg
ENSG00000160870	AH Down-reg
ENSG00000119421	AH Down-reg
ENSG00000156587	AH Down-reg
ENSG00000152234	AH Down-reg
ENSG00000145494	AH Down-reg
ENSG00000241468	AH Down-reg
ENSG00000110955	AH Down-reg
ENSG00000111669	AH Down-reg
ENSG00000139180	AH Down-reg
ENSG00000120697	AH Down-reg
ENSG00000014641	AH Down-reg
ENSG00000169021	AH Down-reg
ENSG00000161653	AH Down-reg
ENSG00000142583	AH Down-reg
ENSG00000167508	AH Down-reg
ENSG00000181856	AH Down-reg
ENSG00000149527	AH Down-reg
ENSG00000169710	AH Down-reg
ENSG00000100348	AH Down-reg
ENSG00000103546	AH Down-reg
ENSG00000172893	AH Down-reg
ENSG00000172840	AH Down-reg
ENSG00000015520	AH Down-reg
ENSG00000278540	AH Down-reg
ENSG00000139631	AH Down-reg
ENSG00000103507	AH Down-reg
ENSG00000110921	AH Down-reg
ENSG00000173638	AH Down-reg
ENSG00000099194	AH Down-reg
ENSG00000128309	AH Down-reg
ENSG00000148832	AH Down-reg
ENSG00000104205	AH Down-reg
ENSG00000065833	AH Down-reg
ENSG00000185000	AH Down-reg
ENSG00000106633	AH Down-reg
ENSG00000131069	AH Down-reg
ENSG00000149485	AH Down-reg
ENSG00000160285	AH Down-reg
ENSG00000170522	AH Down-reg
ENSG00000171954	AH Down-reg
ENSG00000067064	AH Down-reg
ENSG00000112972	AH Down-reg
ENSG00000147383	AH Down-reg
ENSG00000079459	AH Down-reg
ENSG00000104549	AH Down-reg
ENSG00000113161	AH Down-reg
ENSG00000181788	AH Down-reg
ENSG00000177465	AH Down-reg
ENSG00000008394	AH Down-reg
ENSG00000143653	AH Down-reg
ENSG00000117450	AH Down-reg
ENSG00000164405	AH Down-reg
ENSG00000134255	AH Down-reg
ENSG00000151093	AH Down-reg
ENSG00000100372	AH Down-reg
ENSG00000137364	AH Down-reg
ENSG00000137563	AH Down-reg
ENSG00000038210	AH Down-reg
ENSG00000114771	AH Down-reg
ENSG00000214435	AH Down-reg
ENSG00000080819	AH Down-reg
ENSG00000123124	AH Down-reg
ENSG00000119673	AH Down-reg
ENSG00000138029	AH Down-reg
ENSG00000147853	AH Down-reg
ENSG00000060762	AH Down-reg
ENSG00000145439	AH Down-reg
ENSG00000172296	AH Down-reg
ENSG00000137204	AH Down-reg
ENSG00000143921	AH Down-reg
ENSG00000162433	AH Down-reg
ENSG00000088766	AH Down-reg
ENSG00000117448	AH Down-reg
ENSG00000242110	AH Down-reg
ENSG00000125430	AH Down-reg
ENSG00000101670	AH Down-reg
ENSG00000117528	AH Down-reg
ENSG00000163344	AH Down-reg
ENSG00000179918	AH Down-reg
ENSG00000116133	AH Down-reg
ENSG00000138942	AH Down-reg
ENSG00000130717	AH Down-reg
ENSG00000053371	AH Down-reg
ENSG00000130005	AH Down-reg
ENSG00000162482	AH Down-reg
ENSG00000060642	AH Down-reg
ENSG00000076258	AH Down-reg
ENSG00000139531	AH Down-reg
ENSG00000141179	AH Down-reg
ENSG00000174080	AH Down-reg
ENSG00000188338	AH Down-reg
ENSG00000165269	AH Down-reg
ENSG00000241360	AH Down-reg
ENSG00000134824	AH Down-reg
ENSG00000149476	AH Down-reg
ENSG00000172782	AH Down-reg
ENSG00000214530	AH Down-reg
ENSG00000166816	AH Down-reg
ENSG00000172482	AH Down-reg
ENSG00000140505	AH Down-reg
ENSG00000132677	AH Down-reg
ENSG00000133315	AH Down-reg
ENSG00000149809	AH Down-reg
ENSG00000135929	AH Down-reg
ENSG00000168237	AH Down-reg
ENSG00000186204	AH Down-reg
ENSG00000112759	AH Down-reg
ENSG00000167701	AH Down-reg
ENSG00000159063	AH Down-reg
ENSG00000114378	AH Down-reg
ENSG00000108242	AH Down-reg
ENSG00000112293	AH Down-reg
ENSG00000023839	AH Down-reg
ENSG00000182199	AH Down-reg
ENSG00000128294	AH Down-reg
ENSG00000180767	AH Down-reg
ENSG00000167130	AH Down-reg
ENSG00000103150	AH Down-reg
ENSG00000213930	AH Down-reg
ENSG00000241635	AH Down-reg
ENSG00000130203	AH Down-reg
ENSG00000171560	AH Down-reg
ENSG00000118094	AH Down-reg
ENSG00000188611	AH Down-reg
ENSG00000136371	AH Down-reg
ENSG00000167910	AH Down-reg
ENSG00000116171	AH Down-reg
ENSG00000172340	AH Down-reg
ENSG00000025423	AH Down-reg
ENSG00000139547	AH Down-reg
ENSG00000133135	AH Down-reg
ENSG00000109181	AH Down-reg
ENSG00000104325	AH Down-reg
ENSG00000165672	AH Down-reg
ENSG00000072042	AH Down-reg
ENSG00000166562	AH Down-reg
ENSG00000169764	AH Down-reg
ENSG00000204370	AH Down-reg
ENSG00000004779	AH Down-reg
ENSG00000154723	AH Down-reg
ENSG00000116761	AH Down-reg
ENSG00000138823	AH Down-reg
ENSG00000197894	AH Down-reg
ENSG00000090661	AH Down-reg
ENSG00000188833	AH Down-reg
ENSG00000167969	AH Down-reg
ENSG00000111666	AH Down-reg
ENSG00000119938	AH Down-reg
ENSG00000151366	AH Down-reg
ENSG00000111181	AH Down-reg
ENSG00000165475	AH Down-reg
ENSG00000168291	AH Down-reg
ENSG00000036473	AH Down-reg
ENSG00000211452	AH Down-reg
ENSG00000138308	AH Down-reg
ENSG00000105398	AH Down-reg
ENSG00000143891	AH Down-reg
ENSG00000137124	AH Down-reg
ENSG00000118137	AH Down-reg
ENSG00000159650	AH Down-reg
ENSG00000173281	AH Down-reg
ENSG00000001630	AH Down-reg
ENSG00000160752	AH Down-reg
ENSG00000165092	AH Down-reg
ENSG00000241119	AH Down-reg
ENSG00000144035	AH Down-reg
ENSG00000128311	AH Down-reg
ENSG00000148834	AH Down-reg
ENSG00000140374	AH Down-reg
ENSG00000162496	AH Down-reg
ENSG00000005469	AH Down-reg
ENSG00000100504	AH Down-reg
ENSG00000105379	AH Down-reg
ENSG00000100417	AH Down-reg
ENSG00000156471	AH Down-reg
ENSG00000163586	AH Down-reg
ENSG00000174684	AH Down-reg
ENSG00000010256	AH Down-reg
ENSG00000159228	AH Down-reg
ENSG00000170899	AH Down-reg
ENSG00000188690	AH Down-reg
ENSG00000155380	AH Down-reg
ENSG00000167815	AH Down-reg
ENSG00000105205	AH Down-reg
ENSG00000188906	AH Down-reg
ENSG00000137393	AH Down-reg
ENSG00000165704	AH Down-reg
ENSG00000143507	AH Down-reg
ENSG00000165731	AH Down-reg
ENSG00000198881	AH Down-reg
ENSG00000151229	AH Down-reg
ENSG00000161798	AH Down-reg
ENSG00000096006	AH Down-reg
ENSG00000136267	AH Down-reg
ENSG00000071794	AH Down-reg
ENSG00000081479	AH Down-reg
ENSG00000110435	AH Down-reg
ENSG00000165457	AH Down-reg
ENSG00000176105	AH Down-reg
ENSG00000145675	AH Down-reg
ENSG00000121851	AH Down-reg
ENSG00000203859	AH Down-reg
ENSG00000007216	AH Down-reg
ENSG00000153976	AH Down-reg
ENSG00000137860	AH Down-reg
ENSG00000196344	AH Down-reg
ENSG00000131183	AH Down-reg
ENSG00000135409	AH Down-reg
ENSG00000152495	AH Down-reg
ENSG00000154928	AH Down-reg
ENSG00000166349	AH Down-reg
ENSG00000170890	AH Down-reg
ENSG00000174156	AH Down-reg
ENSG00000117479	AH Down-reg
ENSG00000179520	AH Down-reg
ENSG00000135218	AH Down-reg
ENSG00000165140	AH Down-reg
ENSG00000135220	AH Down-reg
ENSG00000117620	AH Down-reg
ENSG00000120265	AH Down-reg
ENSG00000111726	AH Down-reg
ENSG00000134184	AH Down-reg
ENSG00000159398	AH Down-reg
ENSG00000124253	AH Down-reg
ENSG00000131482	AH Down-reg
ENSG00000158296	AH Down-reg
ENSG00000128052	AH Down-reg
ENSG00000133328	AH Down-reg
ENSG00000158825	AH Down-reg
ENSG00000114480	AH Down-reg
ENSG00000162851	AH Down-reg
ENSG00000023228	AH Down-reg
ENSG00000184227	AH Down-reg
ENSG00000164120	AH Down-reg
ENSG00000166819	AH Down-reg
ENSG00000052802	AH Down-reg
ENSG00000164211	AH Down-reg
ENSG00000128655	AH Down-reg
ENSG00000197580	AH Down-reg
ENSG00000132196	AH Down-reg
ENSG00000164638	AH Down-reg
ENSG00000056998	AH Down-reg
ENSG00000163686	AH Down-reg
ENSG00000171497	AH Down-reg
ENSG00000084674	AH Down-reg
ENSG00000172497	AH Down-reg
ENSG00000093010	AH Down-reg
ENSG00000187048	AH Down-reg
ENSG00000161267	AH Down-reg
ENSG00000139540	AH Down-reg
ENSG00000143819	AH Down-reg
ENSG00000167397	AH Down-reg
ENSG00000100522	AH Down-reg
ENSG00000145476	AH Down-reg
ENSG00000162365	AH Down-reg
ENSG00000198743	AH Down-reg
ENSG00000240303	AH Down-reg
ENSG00000158125	AH Down-reg
ENSG00000073578	AH Down-reg
ENSG00000135437	AH Down-reg
ENSG00000104823	AH Down-reg
ENSG00000138207	AH Down-reg
ENSG00000250799	AH Down-reg
ENSG00000170482	AH Down-reg
ENSG00000187097	AH Down-reg
ENSG00000135917	AH Down-reg
ENSG00000175806	AH Down-reg
ENSG00000047457	AH Down-reg
ENSG00000116704	AH Down-reg
ENSG00000133835	AH Down-reg
ENSG00000166821	AH Down-reg
ENSG00000100889	AH Down-reg
ENSG00000198610	AH Down-reg
ENSG00000113492	AH Down-reg
ENSG00000140263	AH Down-reg
ENSG00000164904	AH Down-reg
ENSG00000170430	AH Down-reg
ENSG00000147155	AH Down-reg
ENSG00000163631	AH Down-reg
ENSG00000198721	AH Down-reg
ENSG00000106049	AH Down-reg
ENSG00000182551	AH Down-reg
ENSG00000145692	AH Down-reg
ENSG00000146233	AH Down-reg
ENSG00000198099	AH Down-reg
ENSG00000121691	AH Down-reg
ENSG00000135069	AH Down-reg
ENSG00000136872	AH Down-reg
ENSG00000109576	AH Down-reg
ENSG00000148672	AH Down-reg
ENSG00000148218	AH Down-reg
ENSG00000185875	AH Down-reg
ENSG00000116005	AH Down-reg
ENSG00000151726	AH Down-reg
ENSG00000083123	AH Down-reg
ENSG00000134240	AH Down-reg
ENSG00000175003	AH Down-reg
ENSG00000007933	AH Down-reg
ENSG00000138030	AH Down-reg
ENSG00000147647	AH Down-reg
ENSG00000138413	AH Down-reg
ENSG00000156006	AH Down-reg
ENSG00000156110	AH Down-reg
ENSG00000171234	AH Down-reg
ENSG00000124767	AH Down-reg
ENSG00000134538	AH Down-reg
ENSG00000164466	AH Down-reg
ENSG00000166840	AH Down-reg
ENSG00000101323	AH Down-reg
ENSG00000163581	AH Down-reg
ENSG00000171766	AH Down-reg
ENSG00000092621	AH Down-reg
ENSG00000127884	AH Down-reg
ENSG00000249948	AH Down-reg
ENSG00000110887	AH Down-reg
ENSG00000138115	AH Down-reg
ENSG00000126088	AH Down-reg
ENSG00000114021	AH Down-reg
ENSG00000165609	AH Down-reg
ENSG00000073849	AH Down-reg
ENSG00000141338	AH Down-reg
ENSG00000228716	AH Down-reg
ENSG00000130988	AH Down-reg
ENSG00000138109	AH Down-reg
ENSG00000114054	AH Down-reg
ENSG00000169814	AH Down-reg
ENSG00000145545	AH Down-reg
ENSG00000100652	AH Down-reg
ENSG00000115425	AH Down-reg
ENSG00000244474	AH Down-reg
ENSG00000074696	AH Down-reg
ENSG00000134716	AH Down-reg
ENSG00000131373	AH Down-reg
ENSG00000156096	AH Down-reg
ENSG00000108515	AH Down-reg
ENSG00000147003	AH Down-reg
ENSG00000151790	AH Down-reg
ENSG00000164089	AH Down-reg
ENSG00000178127	AH Down-reg
ENSG00000147224	AH Down-reg
ENSG00000155368	AH Down-reg
ENSG00000139160	AH Down-reg
ENSG00000141504	AH Down-reg
ENSG00000110245	AH Down-reg
ENSG00000143149	AH Down-reg
ENSG00000132437	AH Down-reg
ENSG00000152782	AH Down-reg
ENSG00000072506	AH Down-reg
ENSG00000117009	AH Down-reg
ENSG00000023697	AH Down-reg
ENSG00000091483	AH Down-reg
ENSG00000099795	AH Down-reg
ENSG00000130208	AH Down-reg
ENSG00000248144	AH Down-reg
ENSG00000100577	AH Down-reg
ENSG00000005421	AH Down-reg
ENSG00000198805	AH Down-reg
ENSG00000117594	AH Down-reg
ENSG00000118514	AH Down-reg
ENSG00000143278	AH Down-reg
ENSG00000145321	AH Down-reg
ENSG00000142168	AH Down-reg
ENSG00000140905	AH Down-reg
ENSG00000196616	AH Down-reg
ENSG00000161031	AH Down-reg
ENSG00000139209	AH Down-reg
ENSG00000146085	AH Down-reg
ENSG00000143158	AH Down-reg
ENSG00000243955	AH Down-reg
ENSG00000129596	AH Down-reg
ENSG00000137992	AH Down-reg
ENSG00000187758	AH Down-reg
ENSG00000136868	AH Down-reg
ENSG00000113790	AH Down-reg
ENSG00000198130	AH Down-reg
ENSG00000167588	AH Down-reg
ENSG00000060971	AH Down-reg
ENSG00000138796	AH Down-reg
ENSG00000117054	AH Down-reg
ENSG00000151552	AH Down-reg
ENSG00000178537	AH Down-reg
ENSG00000152620	AH Down-reg
ENSG00000196620	AH Down-reg
ENSG00000132840	AH Down-reg
ENSG00000174990	AH Down-reg
ENSG00000140284	AH Down-reg
ENSG00000116771	AH Down-reg
ENSG00000198848	AH Down-reg
ENSG00000087299	AH Down-reg
ENSG00000075239	AH Down-reg
ENSG00000136052	AH Down-reg
ENSG00000108179	AH Down-reg
ENSG00000103485	AH Down-reg
ENSG00000117305	AH Down-reg
ENSG00000171503	AH Down-reg
ENSG00000103876	AH Down-reg
ENSG00000167315	AH Down-reg
ENSG00000119927	AH Down-reg
ENSG00000122971	AH Down-reg
ENSG00000133027	AH Down-reg
ENSG00000186115	AH Down-reg
ENSG00000125246	AH Down-reg
ENSG00000166391	AH Down-reg
ENSG00000069431	AH Down-reg
ENSG00000108479	AH Down-reg
ENSG00000150656	AH Down-reg
ENSG00000139914	AH Down-reg
ENSG00000204099	AH Down-reg
ENSG00000109193	AH Down-reg
ENSG00000166035	AH Down-reg
ENSG00000001084	AH Down-reg
ENSG00000006757	AH Down-reg
ENSG00000117143	AH Down-reg
ENSG00000277893	AH Down-reg
ENSG00000109107	AH Down-reg
ENSG00000120437	AH Down-reg
ENSG00000139428	AH Down-reg
ENSG00000107537	AH Down-reg
ENSG00000063854	AH Down-reg
ENSG00000176974	AH Down-reg
ENSG00000122787	AH Down-reg
ENSG00000129151	AH Down-reg
ENSG00000101974	AH Down-reg
ENSG00000109929	AH Down-reg
ENSG00000062282	AH Down-reg
ENSG00000114200	AH Down-reg
ENSG00000120137	AH Down-reg
ENSG00000142182	AH Down-reg
ENSG00000124299	AH Up-reg
ENSG00000182054	AH Up-reg
ENSG00000143252	AH Up-reg
ENSG00000164494	AH Up-reg
ENSG00000123739	AH Up-reg
ENSG00000138018	AH Up-reg
ENSG00000180432	AH Up-reg
ENSG00000128050	AH Up-reg
ENSG00000133731	AH Up-reg
ENSG00000111885	AH Up-reg
ENSG00000171132	AH Up-reg
ENSG00000147813	AH Up-reg
ENSG00000173597	AH Up-reg
ENSG00000125954	AH Up-reg
ENSG00000171848	AH Up-reg
ENSG00000100526	AH Up-reg
ENSG00000168078	AH Up-reg
ENSG00000066926	AH Up-reg
ENSG00000167325	AH Up-reg
ENSG00000004478	AH Up-reg
ENSG00000155660	AH Up-reg
ENSG00000044446	AH Up-reg
ENSG00000147872	AH Up-reg
ENSG00000016391	AH Up-reg
ENSG00000065361	AH Up-reg
ENSG00000134317	AH Up-reg
ENSG00000108559	AH Up-reg
ENSG00000139144	AH Up-reg
ENSG00000172831	AH Up-reg
ENSG00000213759	AH Up-reg
ENSG00000138075	AH Up-reg
ENSG00000143418	AH Up-reg
ENSG00000106853	AH Up-reg
ENSG00000104635	AH Up-reg
ENSG00000187134	AH Up-reg
ENSG00000112992	AH Up-reg
ENSG00000167165	AH Up-reg
ENSG00000108439	AH Up-reg
ENSG00000242612	AH Up-reg
ENSG00000101049	AH Up-reg
ENSG00000174327	AH Up-reg
ENSG00000109814	AH Up-reg
ENSG00000157184	AH Up-reg
ENSG00000178445	AH Up-reg
ENSG00000111816	AH Up-reg
ENSG00000172339	AH Up-reg
ENSG00000119723	AH Up-reg
ENSG00000004455	AH Up-reg
ENSG00000178952	AH Up-reg
ENSG00000244122	AH Up-reg
ENSG00000167792	AH Up-reg
ENSG00000240224	AH Up-reg
ENSG00000115657	AH Up-reg
ENSG00000180638	AH Up-reg
ENSG00000187566	AH Up-reg
ENSG00000205669	AH Up-reg
ENSG00000105552	AH Up-reg
ENSG00000172009	AH Up-reg
ENSG00000100075	AH Up-reg
ENSG00000186350	AH Up-reg
ENSG00000185813	AH Up-reg
ENSG00000143630	AH Up-reg
ENSG00000145217	AH Up-reg
ENSG00000117834	AH Up-reg
ENSG00000105221	AH Up-reg
ENSG00000177084	AH Up-reg
ENSG00000168765	AH Up-reg
ENSG00000174669	AH Up-reg
ENSG00000063176	AH Up-reg
ENSG00000142623	AH Up-reg
ENSG00000006756	AH Up-reg
ENSG00000165060	AH Up-reg
ENSG00000135473	AH Up-reg
ENSG00000153291	AH Up-reg
ENSG00000171903	AH Up-reg
ENSG00000117308	AH Up-reg
ENSG00000089057	AH Up-reg
ENSG00000241058	AH Up-reg
ENSG00000101849	AH Up-reg
ENSG00000171723	AH Up-reg
ENSG00000145391	AH Up-reg
ENSG00000170145	AH Up-reg
ENSG00000100479	AH Up-reg
ENSG00000163738	AH Up-reg
ENSG00000094914	AH Up-reg
ENSG00000129484	AH Up-reg
ENSG00000114735	AH Up-reg
ENSG00000175215	AH Up-reg
ENSG00000178802	AH Up-reg
ENSG00000065923	AH Up-reg
ENSG00000127481	AH Up-reg
ENSG00000158828	AH Up-reg
ENSG00000178814	AH Up-reg
ENSG00000167658	AH Up-reg
ENSG00000100413	AH Up-reg
ENSG00000185324	AH Up-reg
ENSG00000162526	AH Up-reg
ENSG00000166825	AH Up-reg
ENSG00000147465	AH Up-reg
ENSG00000160867	AH Up-reg
ENSG00000111271	AH Up-reg
ENSG00000131844	AH Up-reg
ENSG00000092439	AH Up-reg
ENSG00000134072	AH Up-reg
ENSG00000137491	AH Up-reg
ENSG00000083444	AH Up-reg
ENSG00000196547	AH Up-reg
ENSG00000132570	AH Up-reg
ENSG00000159267	AH Up-reg
ENSG00000182670	AH Up-reg
ENSG00000072657	AH Up-reg
ENSG00000197408	AH Up-reg
ENSG00000138617	AH Up-reg
ENSG00000172828	AH Up-reg
ENSG00000076555	AH Up-reg
ENSG00000107902	AH Up-reg
ENSG00000100344	AH Up-reg
ENSG00000121270	AH Up-reg
ENSG00000138079	AH Up-reg
ENSG00000120563	AH Up-reg
ENSG00000002726	AH Up-reg
ENSG00000100867	AH Up-reg
ENSG00000108984	AH Up-reg
ENSG00000166126	AH Up-reg
ENSG00000084754	AH Up-reg
ENSG00000161533	AH Up-reg
ENSG00000185432	AH Up-reg
ENSG00000093217	AH Up-reg
ENSG00000076351	AH Up-reg
ENSG00000156222	AH Up-reg
ENSG00000181035	AH Up-reg
ENSG00000186951	AH Up-reg
ENSG00000146477	AH Up-reg
ENSG00000158571	AH Up-reg
ENSG00000180176	AH Up-reg
ENSG00000183048	AH Up-reg
ENSG00000143627	AH Up-reg
ENSG00000123453	AH Up-reg
ENSG00000160282	AH Up-reg
ENSG00000147100	AH Up-reg
ENSG00000197444	AH Up-reg
ENSG00000123454	AH Up-reg
ENSG00000128928	AH Up-reg
ENSG00000121310	AH Up-reg
ENSG00000141485	AH Up-reg
ENSG00000167107	AH Up-reg
ENSG00000198077	AH Up-reg
ENSG00000058404	AH Up-reg
ENSG00000095321	AH Up-reg
ENSG00000117480	AH Up-reg
ENSG00000188266	AH Up-reg
ENSG00000142082	AH Up-reg
ENSG00000175175	AH Up-reg
ENSG00000173598	AH Up-reg
ENSG00000179598	AH Up-reg
ENSG00000197763	AH Up-reg
ENSG00000101945	AH Up-reg
ENSG00000126091	AH Up-reg
ENSG00000099797	AH Up-reg
ENSG00000114739	AH Up-reg
ENSG00000115677	AH Up-reg
ENSG00000130948	AH Up-reg
ENSG00000171307	AH Up-reg
ENSG00000168679	AH Up-reg
ENSG00000103404	AH Up-reg
ENSG00000111696	AH Up-reg
ENSG00000084110	AH Up-reg
ENSG00000115760	AH Up-reg
ENSG00000165029	AH Up-reg
ENSG00000173200	AH Up-reg
ENSG00000092009	AH Up-reg
ENSG00000240038	AH Up-reg
ENSG00000242515	AH Up-reg
ENSG00000117643	AH Up-reg
ENSG00000152779	AH Up-reg
ENSG00000242366	AH Up-reg
ENSG00000176194	AH Up-reg
ENSG00000080166	AH Up-reg
ENSG00000167780	AH Up-reg
ENSG00000157349	AH Up-reg
ENSG00000139988	AH Up-reg
ENSG00000148090	AH Up-reg
ENSG00000141698	AH Up-reg
ENSG00000180011	AH Up-reg
ENSG00000068903	AH Up-reg
ENSG00000095059	AH Up-reg
ENSG00000144057	AH Up-reg
ENSG00000100448	AH Up-reg
ENSG00000276380	AH Up-reg
ENSG00000106617	AH Up-reg
ENSG00000145384	AH Up-reg
ENSG00000169299	AH Up-reg
ENSG00000130383	AH Up-reg
ENSG00000106976	AH Up-reg
ENSG00000167733	AH Up-reg
ENSG00000239305	AH Up-reg
ENSG00000112941	AH Up-reg
ENSG00000144357	AH Up-reg
ENSG00000130164	AH Up-reg
ENSG00000161896	AH Up-reg
ENSG00000070019	AH Up-reg
ENSG00000154252	AH Up-reg
ENSG00000095917	AH Up-reg
ENSG00000102010	AH Up-reg
ENSG00000156219	AH Up-reg
ENSG00000243480	AH Up-reg
ENSG00000096717	AH Up-reg
ENSG00000135821	AH Up-reg
ENSG00000186642	AH Up-reg
ENSG00000196730	AH Up-reg
ENSG00000043514	AH Up-reg
ENSG00000157764	AH Up-reg
ENSG00000198162	AH Up-reg
ENSG00000162434	AH Up-reg
ENSG00000226784	AH Up-reg
ENSG00000128918	AH Up-reg
ENSG00000145949	AH Up-reg
ENSG00000153933	AH Up-reg
ENSG00000058091	AH Up-reg
ENSG00000247746	AH Up-reg
ENSG00000101911	AH Up-reg
ENSG00000109743	AH Up-reg
ENSG00000169302	AH Up-reg
ENSG00000077782	AH Up-reg
ENSG00000153207	AH Up-reg
ENSG00000134294	AH Up-reg
ENSG00000221914	AH Up-reg
ENSG00000146373	AH Up-reg
ENSG00000184304	AH Up-reg
ENSG00000084676	AH Up-reg
ENSG00000162733	AH Up-reg
ENSG00000143554	AH Up-reg
ENSG00000065534	AH Up-reg
ENSG00000188573	AH Up-reg
ENSG00000111077	AH Up-reg
ENSG00000229894	AH Up-reg
ENSG00000172977	AH Up-reg
ENSG00000173262	AH Up-reg
ENSG00000073417	AH Up-reg
ENSG00000124615	AH Up-reg
ENSG00000130052	AH Up-reg
ENSG00000181090	AH Up-reg
ENSG00000103510	AH Up-reg
ENSG00000204227	AH Up-reg
ENSG00000140396	AH Up-reg
ENSG00000132155	AH Up-reg
ENSG00000182224	AH Up-reg
ENSG00000167186	AH Up-reg
ENSG00000111266	AH Up-reg
ENSG00000151360	AH Up-reg
ENSG00000037757	AH Up-reg
ENSG00000204084	AH Up-reg
ENSG00000078061	AH Up-reg
ENSG00000130714	AH Up-reg
ENSG00000142208	AH Up-reg
ENSG00000165275	AH Up-reg
ENSG00000103037	AH Up-reg
ENSG00000259431	AH Up-reg
ENSG00000100330	AH Up-reg
ENSG00000124091	AH Up-reg
ENSG00000143379	AH Up-reg
ENSG00000036672	AH Up-reg
ENSG00000167769	AH Up-reg
ENSG00000142102	AH Up-reg
ENSG00000175048	AH Up-reg
ENSG00000173175	AH Up-reg
ENSG00000155016	AH Up-reg
ENSG00000213366	AH Up-reg
ENSG00000069764	AH Up-reg
ENSG00000120899	AH Up-reg
ENSG00000163352	AH Up-reg
ENSG00000148795	AH Up-reg
ENSG00000133121	AH Up-reg
ENSG00000153707	AH Up-reg
ENSG00000147454	AH Up-reg
ENSG00000158089	AH Up-reg
ENSG00000132793	AH Up-reg
ENSG00000169418	AH Up-reg
ENSG00000188818	AH Up-reg
ENSG00000178700	AH Up-reg
ENSG00000011198	AH Up-reg
ENSG00000134201	AH Up-reg
ENSG00000148053	AH Up-reg
ENSG00000130066	AH Up-reg
ENSG00000100600	AH Up-reg
ENSG00000198964	AH Up-reg
ENSG00000134202	AH Up-reg
ENSG00000172236	AH Up-reg
ENSG00000197253	AH Up-reg
ENSG00000104375	AH Up-reg
ENSG00000135655	AH Up-reg
ENSG00000120156	AH Up-reg
ENSG00000163751	AH Up-reg
ENSG00000170185	AH Up-reg
ENSG00000146151	AH Up-reg
ENSG00000112319	AH Up-reg
ENSG00000154330	AH Up-reg
ENSG00000147119	AH Up-reg
ENSG00000198910	AH Up-reg
ENSG00000096060	AH Up-reg
ENSG00000186526	AH Up-reg
ENSG00000142973	AH Up-reg
ENSG00000147485	AH Up-reg
ENSG00000152254	AH Up-reg
ENSG00000106278	AH Up-reg
ENSG00000141744	AH Up-reg
ENSG00000074966	AH Up-reg
ENSG00000138769	AH Up-reg
ENSG00000167434	AH Up-reg
ENSG00000183032	AH Up-reg
ENSG00000077009	AH Up-reg
ENSG00000101638	AH Up-reg
ENSG00000005381	AH Up-reg
ENSG00000101187	AH Up-reg
ENSG00000117069	AH Up-reg
ENSG00000180138	AH Up-reg
ENSG00000153208	AH Up-reg
ENSG00000277494	AH Up-reg
ENSG00000030304	AH Up-reg
ENSG00000129204	AH Up-reg
ENSG00000140538	AH Up-reg
ENSG00000018625	AH Up-reg
ENSG00000249853	AH Up-reg
ENSG00000214102	AH Up-reg
ENSG00000008118	AH Up-reg
ENSG00000100678	AH Up-reg
ENSG00000145283	AH Up-reg
ENSG00000154227	AH Up-reg
ENSG00000116748	AH Up-reg
ENSG00000144290	AH Up-reg
ENSG00000086159	AH Up-reg
ENSG00000117600	AH Up-reg
ENSG00000134398	AH Up-reg
ENSG00000182591	AH Up-reg
ENSG00000172264	AH Up-reg
ENSG00000170525	AH Up-reg
ENSG00000229937	AH Up-reg
ENSG00000163106	AH Up-reg
ENSG00000005249	AH Up-reg
ENSG00000115665	AH Up-reg
ENSG00000153233	AH Up-reg
ENSG00000070808	AH Up-reg
ENSG00000116981	AH Up-reg
ENSG00000138669	AH Up-reg
ENSG00000092529	AH Up-reg
ENSG00000092148	AH Up-reg
ENSG00000182902	AH Up-reg
ENSG00000162836	AH Up-reg
ENSG00000171720	AH Up-reg
ENSG00000103202	AH Up-reg
ENSG00000005882	AH Up-reg
ENSG00000065485	AH Up-reg
ENSG00000197838	AH Up-reg
ENSG00000167311	AH Up-reg
ENSG00000122824	AH Up-reg
ENSG00000127329	AH Up-reg
ENSG00000186153	AH Up-reg
ENSG00000178607	AH Up-reg
ENSG00000069667	AH Up-reg
ENSG00000176641	AH Up-reg
ENSG00000083223	AH Up-reg
ENSG00000170222	AH Up-reg
ENSG00000198650	AH Up-reg
ENSG00000111339	AH Up-reg
ENSG00000214013	AH Up-reg
ENSG00000138678	AH Up-reg
ENSG00000088451	AH Up-reg
ENSG00000152270	AH Up-reg
ENSG00000196455	AH Up-reg
ENSG00000135094	AH Up-reg
ENSG00000175536	AH Up-reg
ENSG00000073734	AH Up-reg
ENSG00000101365	AH Up-reg
ENSG00000102743	AH Up-reg
ENSG00000166123	AH Up-reg
ENSG00000126522	AH Up-reg
ENSG00000101577	AH Up-reg
ENSG00000171408	AH Up-reg
ENSG00000111846	AH Up-reg
ENSG00000067177	AH Up-reg
ENSG00000115392	AH Up-reg
ENSG00000158578	AH Up-reg
ENSG00000186160	AH Up-reg
ENSG00000135241	AH Up-reg
ENSG00000140287	AH Up-reg
ENSG00000120329	AH Up-reg
ENSG00000196090	AH Up-reg
ENSG00000204385	AH Up-reg
ENSG00000120129	AH Up-reg
ENSG00000163659	AH Up-reg
ENSG00000007001	AH Up-reg
ENSG00000075651	AH Up-reg
ENSG00000118515	AH Up-reg
ENSG00000101695	AH Up-reg
ENSG00000004799	AH Up-reg
ENSG00000169032	AH Up-reg
ENSG00000175548	AH Up-reg
ENSG00000135002	AH Up-reg
ENSG00000153936	AH Up-reg
ENSG00000100614	AH Up-reg
ENSG00000078140	AH Up-reg
ENSG00000112245	AH Up-reg
ENSG00000170340	AH Up-reg
ENSG00000170385	AH Up-reg
ENSG00000172954	AH Up-reg
ENSG00000189366	AH Up-reg
ENSG00000162368	AH Up-reg
ENSG00000118363	AH Up-reg
ENSG00000121579	AH Up-reg
ENSG00000254685	AH Up-reg
ENSG00000123689	AH Up-reg
ENSG00000012660	AH Up-reg
ENSG00000149084	AH Up-reg
ENSG00000111640	AH Up-reg
ENSG00000160883	AH Up-reg
ENSG00000243989	AH Up-reg
ENSG00000065621	AH Up-reg
ENSG00000099624	AH Up-reg
ENSG00000088386	AH Up-reg
ENSG00000146904	AH Up-reg
ENSG00000136856	AH Up-reg
ENSG00000258429	AH Up-reg
ENSG00000077152	AH Up-reg
ENSG00000164045	AH Up-reg
ENSG00000156970	AH Up-reg
ENSG00000158402	AH Up-reg
ENSG00000165304	AH Up-reg
ENSG00000178999	AH Up-reg
ENSG00000072274	AH Up-reg
ENSG00000176890	AH Up-reg
ENSG00000169679	AH Up-reg
ENSG00000112742	AH Up-reg
ENSG00000175063	AH Up-reg
ENSG00000146733	AH Up-reg
ENSG00000151498	AH Up-reg
ENSG00000117650	AH Up-reg
ENSG00000170312	AH Up-reg
ENSG00000171320	AH Up-reg
ENSG00000137968	AH Up-reg
ENSG00000145495	AH Up-reg
ENSG00000023909	AH Up-reg
ENSG00000152484	AH Up-reg
ENSG00000103056	AH Up-reg
ENSG00000141401	AH Up-reg
ENSG00000114113	AH Up-reg
ENSG00000116337	AH Up-reg
ENSG00000127564	AH Up-reg
ENSG00000072062	AH Up-reg
ENSG00000141959	AH Up-reg
ENSG00000112299	AH Up-reg
ENSG00000169692	AH Up-reg
ENSG00000197496	AH Up-reg
ENSG00000198682	AH Up-reg
ENSG00000010932	AH Up-reg
ENSG00000139151	AH Up-reg
ENSG00000068120	AH Up-reg
ENSG00000087008	AH Up-reg
ENSG00000157087	AH Up-reg
ENSG00000101210	AH Up-reg
ENSG00000231852	AH Up-reg
ENSG00000008130	AH Up-reg
ENSG00000123989	AH Up-reg
ENSG00000105220	AH Up-reg
ENSG00000142273	AH Up-reg
ENSG00000072310	AH Up-reg
ENSG00000099308	AH Up-reg
ENSG00000142949	AH Up-reg
ENSG00000162298	AH Up-reg
ENSG00000132330	AH Up-reg
ENSG00000161513	AH Up-reg
ENSG00000013392	AH Up-reg
ENSG00000118369	AH Up-reg
ENSG00000141736	AH Up-reg
ENSG00000174233	AH Up-reg
ENSG00000163931	AH Up-reg
ENSG00000164889	AH Up-reg
ENSG00000099804	AH Up-reg
ENSG00000196411	AH Up-reg
ENSG00000032444	AH Up-reg
ENSG00000081923	AH Up-reg
ENSG00000087085	AH Up-reg
ENSG00000278619	AH Up-reg
ENSG00000141873	AH Up-reg
ENSG00000204310	AH Up-reg
ENSG00000136908	AH Up-reg
ENSG00000173540	AH Up-reg
ENSG00000073060	AH Up-reg
ENSG00000160209	AH Up-reg
ENSG00000247077	AH Up-reg
ENSG00000074416	AH Up-reg
ENSG00000100031	AH Up-reg
ENSG00000089597	AH Up-reg
ENSG00000112473	AH Up-reg
ENSG00000178093	AH Up-reg
ENSG00000166016	AH Up-reg
ENSG00000176020	AH Up-reg
ENSG00000111058	AH Up-reg
ENSG00000167676	AH Up-reg
ENSG00000160216	AH Up-reg
ENSG00000164068	AH Up-reg
ENSG00000197417	AH Up-reg
ENSG00000196433	AH Up-reg
ENSG00000108784	AH Up-reg
ENSG00000161013	AH Up-reg
ENSG00000108602	AH Up-reg
ENSG00000159423	AH Up-reg
ENSG00000186792	AH Up-reg
ENSG00000131730	AH Up-reg
ENSG00000070159	AH Up-reg
ENSG00000072778	AH Up-reg
ENSG00000159792	AH Up-reg
ENSG00000159899	AH Up-reg
ENSG00000177156	AH Up-reg
ENSG00000173599	AH Up-reg
ENSG00000110931	AH Up-reg
ENSG00000064393	AH Up-reg
ENSG00000086232	AH Up-reg
ENSG00000106384	AH Up-reg
ENSG00000197858	AH Up-reg
ENSG00000117411	AH Up-reg
ENSG00000214756	AH Up-reg
ENSG00000146039	AH Up-reg
ENSG00000132182	AH Up-reg
ENSG00000166851	AH Up-reg
ENSG00000173418	AH Up-reg
ENSG00000119899	AH Up-reg
ENSG00000162813	AH Up-reg
ENSG00000143870	AH Up-reg
ENSG00000171155	AH Up-reg
ENSG00000129128	AH Up-reg
ENSG00000084073	AH Up-reg
ENSG00000102144	AH Up-reg
ENSG00000135838	AH Up-reg
ENSG00000033178	AH Up-reg
ENSG00000152683	AH Up-reg
ENSG00000128039	AH Up-reg
ENSG00000004961	AH Up-reg
ENSG00000136643	AH Up-reg
ENSG00000102393	AH Up-reg
ENSG00000088035	AH Up-reg
ENSG00000168938	AH Up-reg
ENSG00000075188	AH Up-reg
ENSG00000174173	AH Up-reg
ENSG00000026103	AH Up-reg
ENSG00000151665	AH Up-reg
ENSG00000023572	AH Up-reg
ENSG00000121578	AH Up-reg
ENSG00000038002	AH Up-reg
ENSG00000180917	AH Up-reg
ENSG00000198431	AH Up-reg
ENSG00000104522	AH Up-reg
ENSG00000172269	AH Up-reg
ENSG00000105854	AH Up-reg
ENSG00000114999	AH Up-reg
ENSG00000156958	AH Up-reg
ENSG00000074800	AH Up-reg
ENSG00000156510	AH Up-reg
ENSG00000167772	AH Up-reg
ENSG00000205808	AH Up-reg
ENSG00000127948	AH Up-reg
ENSG00000066651	AH Up-reg
ENSG00000167004	AH Up-reg
ENSG00000134285	AH Up-reg
ENSG00000256525	AH Up-reg
ENSG00000097046	AH Up-reg
ENSG00000152455	AH Up-reg
ENSG00000143799	AH Up-reg
ENSG00000143499	AH Up-reg
ENSG00000277161	AH Up-reg
ENSG00000072756	AH Up-reg
ENSG00000175893	AH Up-reg
ENSG00000088832	AH Up-reg
ENSG00000090060	AH Up-reg
ENSG00000137996	AH Up-reg
ENSG00000150768	AH Up-reg
ENSG00000134440	AH Up-reg
ENSG00000162695	AH Up-reg
ENSG00000078237	AH Up-reg
ENSG00000119689	AH Up-reg
ENSG00000135679	AH Up-reg
ENSG00000066322	AH Up-reg
ENSG00000114770	AH Up-reg
ENSG00000062485	AH Up-reg
ENSG00000172728	AH Up-reg
ENSG00000135677	AH Up-reg
ENSG00000163755	AH Up-reg
ENSG00000164543	AH Up-reg
ENSG00000093000	AH Up-reg
ENSG00000136243	AH Up-reg
ENSG00000128059	AH Up-reg
ENSG00000121039	AH Up-reg
ENSG00000240857	AH Up-reg
ENSG00000256269	AH Up-reg
ENSG00000174165	AH Up-reg
ENSG00000184207	AH Up-reg
ENSG00000025708	AH Up-reg
ENSG00000147416	AH Up-reg
ENSG00000011009	AH Up-reg
ENSG00000144362	AH Up-reg
ENSG00000100412	AH Up-reg
ENSG00000142657	AH Up-reg
ENSG00000113407	AH Up-reg
ENSG00000247626	AH Up-reg
ENSG00000130589	AH Up-reg
ENSG00000197375	AH Up-reg
ENSG00000106992	AH Up-reg
ENSG00000184860	AH Up-reg
ENSG00000116237	AH Up-reg
ENSG00000198246	AH Up-reg
ENSG00000116906	AH Up-reg
ENSG00000145632	AH Up-reg
ENSG00000184307	AH Up-reg
ENSG00000117410	AH Up-reg
ENSG00000166794	AH Up-reg
ENSG00000185825	AH Up-reg
ENSG00000157106	AH Up-reg
ENSG00000108861	AH Up-reg
ENSG00000154025	AH Up-reg
ENSG00000095380	AH Up-reg
ENSG00000137168	AH Up-reg
ENSG00000166340	AH Up-reg
ENSG00000144401	AH Up-reg
ENSG00000177189	AH Up-reg
ENSG00000101846	AH Up-reg
ENSG00000132256	AH Up-reg
ENSG00000132164	AH Up-reg
ENSG00000137200	AH Up-reg
ENSG00000085563	AH Up-reg
ENSG00000154080	AH Up-reg
ENSG00000197746	AH Up-reg
ENSG00000213614	AH Up-reg
ENSG00000102575	AH Up-reg
ENSG00000139410	AH Up-reg
ENSG00000013561	AH Up-reg
ENSG00000115350	AH Up-reg
ENSG00000185651	AH Up-reg
ENSG00000105939	AH Up-reg
ENSG00000100938	AH Up-reg
ENSG00000183665	AH Up-reg
ENSG00000058804	AH Up-reg
ENSG00000143815	AH Up-reg
ENSG00000173083	AH Up-reg
ENSG00000006625	AH Up-reg
ENSG00000084090	AH Up-reg
ENSG00000071462	AH Up-reg
ENSG00000169519	AH Up-reg
ENSG00000178694	AH Up-reg
ENSG00000197713	AH Up-reg
ENSG00000128951	AH Up-reg
ENSG00000070950	AH Up-reg
ENSG00000095015	AH Up-reg
ENSG00000182179	AH Up-reg
ENSG00000168003	AH Up-reg
ENSG00000077514	AH Up-reg
ENSG00000172197	AH Up-reg
ENSG00000103707	AH Up-reg
ENSG00000105053	AH Up-reg
ENSG00000143570	AH Up-reg
ENSG00000049759	AH Up-reg
ENSG00000135845	AH Up-reg
ENSG00000132275	AH Up-reg
ENSG00000095303	AH Up-reg
ENSG00000163882	AH Up-reg
ENSG00000104951	AH Up-reg
ENSG00000048392	AH Up-reg
ENSG00000161980	AH Up-reg
ENSG00000110446	AH Up-reg
ENSG00000134882	AH Up-reg
ENSG00000124357	AH Up-reg
ENSG00000172315	AH Up-reg
ENSG00000136720	AH Up-reg
ENSG00000160326	AH Up-reg
ENSG00000125454	AH Up-reg
ENSG00000173786	AH Up-reg
ENSG00000122687	AH Up-reg
ENSG00000179958	AH Up-reg
ENSG00000213160	AH Up-reg
ENSG00000130305	AH Up-reg
ENSG00000142920	AH Up-reg
ENSG00000100997	AH Up-reg
ENSG00000117676	AH Up-reg
ENSG00000183828	AH Up-reg
ENSG00000164885	AH Up-reg
ENSG00000107789	AH Up-reg
ENSG00000158864	AH Up-reg
ENSG00000170439	AH Up-reg
ENSG00000109854	AH Up-reg
ENSG00000136810	AH Up-reg
ENSG00000171314	AH Up-reg
ENSG00000183765	AH Up-reg
ENSG00000005471	AH Up-reg
ENSG00000013375	AH Up-reg
ENSG00000131828	AH Up-reg
ENSG00000113356	AH Up-reg
ENSG00000134910	AH Up-reg
ENSG00000163902	AH Up-reg
ENSG00000111684	AH Up-reg
ENSG00000159461	AH Up-reg
ENSG00000070614	AH Up-reg
ENSG00000185624	AH Up-reg
ENSG00000108528	AH Up-reg
ENSG00000176153	AH Up-reg
ENSG00000182156	AH Up-reg
ENSG00000103066	AH Up-reg
ENSG00000110628	AH Up-reg
ENSG00000151632	AH Up-reg
ENSG00000196139	AH Up-reg
ENSG00000093134	AH Up-reg
ENSG00000185013	AH Up-reg
ENSG00000153904	AH Up-reg
ENSG00000169359	AH Up-reg
ENSG00000168827	AH Up-reg
ENSG00000184432	AH Up-reg
ENSG00000127952	AH Up-reg
ENSG00000120053	AH Up-reg
ENSG00000121769	AH Up-reg
ENSG00000160194	AH Up-reg
ENSG00000159348	AH Up-reg
ENSG00000113643	AH Up-reg
ENSG00000162623	AH Up-reg
ENSG00000099817	AH Up-reg
ENSG00000165526	AH Up-reg
ENSG00000158716	AH Up-reg
ENSG00000160446	AH Up-reg
ENSG00000186104	AH Up-reg
ENSG00000103657	AH Up-reg
ENSG00000206562	AH Up-reg
ENSG00000165792	AH Up-reg
ENSG00000119392	AH Up-reg
ENSG00000146414	AH Up-reg
ENSG00000114738	AH Up-reg
ENSG00000100462	AH Up-reg
ENSG00000166333	AH Up-reg
ENSG00000155287	AH Up-reg
ENSG00000168806	AH Up-reg
ENSG00000041880	AH Up-reg
ENSG00000221988	AH Up-reg
ENSG00000165819	AH Up-reg
ENSG00000129187	AH Up-reg
ENSG00000198951	AH Up-reg
ENSG00000146834	AH Up-reg
ENSG00000172531	AH Up-reg
ENSG00000156873	AH Up-reg
ENSG00000171097	AH Up-reg
ENSG00000178035	AH Up-reg
ENSG00000113273	AH Up-reg
ENSG00000243477	AH Up-reg
ENSG00000081181	AH Up-reg
ENSG00000067606	AH Up-reg
ENSG00000160408	AH Up-reg
ENSG00000130414	AH Up-reg
ENSG00000016864	AH Up-reg
ENSG00000114491	AH Up-reg
ENSG00000130958	AH Up-reg
ENSG00000136448	AH Up-reg
ENSG00000156239	AH Up-reg
ENSG00000087586	AH Up-reg
ENSG00000139780	AH Up-reg
ENSG00000012232	AH Up-reg
ENSG00000166135	AH Up-reg
ENSG00000170734	AH Up-reg
ENSG00000168393	AH Up-reg
ENSG00000146701	AH Up-reg
ENSG00000162694	AH Up-reg
ENSG00000106462	AH Up-reg
ENSG00000115902	AH Up-reg
ENSG00000051341	AH Up-reg
ENSG00000173627	AH Up-reg
ENSG00000100983	AH Up-reg
ENSG00000166311	AH Up-reg
ENSG00000073803	AH Up-reg
ENSG00000214160	AH Up-reg
ENSG00000177700	AH Up-reg
ENSG00000172113	AH Up-reg
ENSG00000188542	AH Up-reg
ENSG00000103044	AH Up-reg
ENSG00000155657	AH Up-reg
ENSG00000101160	AH Up-reg
ENSG00000118705	AH Up-reg
ENSG00000163959	AH Up-reg
ENSG00000075415	AH Up-reg
ENSG00000239672	AH Up-reg
ENSG00000086696	AH Up-reg
ENSG00000129562	AH Up-reg
ENSG00000164733	AH Up-reg
ENSG00000101290	AH Up-reg
ENSG00000134014	AH Up-reg
ENSG00000170266	AH Up-reg
ENSG00000175198	AH Up-reg
ENSG00000173614	AH Up-reg
ENSG00000181019	AH Up-reg
ENSG00000198074	AH Up-reg
ENSG00000013288	AH Up-reg
ENSG00000197249	AH Up-reg
ENSG00000108523	AH Up-reg
ENSG00000143179	AH Up-reg
ENSG00000085998	AH Up-reg
ENSG00000110911	AH Up-reg
ENSG00000151148	AH Up-reg
ENSG00000086848	AH Up-reg
ENSG00000179115	AH Up-reg
ENSG00000033011	AH Up-reg
ENSG00000105669	AH Up-reg
ENSG00000105499	AH Up-reg
ENSG00000204386	AH Up-reg
ENSG00000160688	AH Up-reg
ENSG00000175283	AH Up-reg
ENSG00000177628	AH Up-reg
ENSG00000049860	AH Up-reg
ENSG00000239900	AH Up-reg
ENSG00000001036	AH Up-reg
ENSG00000124155	AH Up-reg
ENSG00000244038	AH Up-reg
ENSG00000148229	AH Up-reg
ENSG00000135778	AH Up-reg
ENSG00000123374	AH Up-reg
ENSG00000029639	AH Up-reg
ENSG00000145194	AH Up-reg
ENSG00000111445	AH Up-reg
ENSG00000186666	AH Up-reg
ENSG00000166743	AH Up-reg
ENSG00000101473	AH Up-reg
ENSG00000143363	AH Up-reg
ENSG00000167900	AH Up-reg
ENSG00000276023	AH Up-reg
ENSG00000173486	AH Up-reg
ENSG00000197977	AH Up-reg
ENSG00000121486	AH Up-reg
ENSG00000145388	AH Up-reg
ENSG00000169967	AH Up-reg
ENSG00000181038	AH Up-reg
ENSG00000024048	AH Up-reg
ENSG00000065559	AH Up-reg
ENSG00000137944	AH Up-reg
ENSG00000114956	AH Up-reg
ENSG00000141424	AH Up-reg
ENSG00000113732	AH Up-reg
ENSG00000065427	AH Up-reg
ENSG00000146066	AH Up-reg
ENSG00000164414	AH Up-reg
ENSG00000109332	AH Up-reg
ENSG00000273841	AH Up-reg
ENSG00000115525	AH Up-reg
ENSG00000155465	AH Up-reg
ENSG00000182866	AH Up-reg
ENSG00000166428	AH Up-reg
ENSG00000196296	AH Up-reg
ENSG00000156508	AH Up-reg
ENSG00000160539	AH Up-reg
ENSG00000007264	AH Up-reg
ENSG00000074370	AH Up-reg
ENSG00000086717	AH Up-reg
ENSG00000161905	AH Up-reg
ENSG00000101306	AH Up-reg
ENSG00000106648	AH Up-reg
ENSG00000154415	AH Up-reg
ENSG00000172987	AH Up-reg
ENSG00000184588	AH Up-reg
ENSG00000113263	AH Up-reg
ENSG00000241404	AH Up-reg
ENSG00000141096	AH Up-reg
ENSG00000143552	AH Up-reg
ENSG00000121053	AH Up-reg
ENSG00000130035	AH Up-reg
ENSG00000102230	AH Up-reg
ENSG00000128683	AH Up-reg
ENSG00000163810	AH Up-reg
ENSG00000185250	AH Up-reg
ENSG00000138641	AH Up-reg
ENSG00000188467	AH Up-reg
ENSG00000215009	AH Up-reg
ENSG00000088002	AH Up-reg
ENSG00000104814	AH Up-reg
ENSG00000134602	AH Up-reg
ENSG00000132517	AH Up-reg
ENSG00000212122	AH Up-reg
ENSG00000213920	AH Up-reg
ENSG00000115850	AH Up-reg
ENSG00000113073	AH Up-reg
ENSG00000180549	AH Up-reg
ENSG00000167601	AH Up-reg
ENSG00000174473	AH Up-reg
ENSG00000133116	AH Up-reg
ENSG00000081320	AH Up-reg
ENSG00000107242	AH Up-reg
ENSG00000109452	AH Up-reg
ENSG00000027075	AH Up-reg
ENSG00000131771	AH Up-reg
ENSG00000006007	AH Up-reg
ENSG00000155093	AH Up-reg
ENSG00000114115	AH Up-reg
ENSG00000138398	AH Up-reg
ENSG00000068976	AH Up-reg
ENSG00000136169	AH Up-reg
ENSG00000157045	AH Up-reg
ENSG00000111962	AH Up-reg
ENSG00000143344	AH Up-reg
ENSG00000145349	AH Up-reg
ENSG00000138750	AH Up-reg
ENSG00000136573	AH Up-reg
ENSG00000010810	AH Up-reg
ENSG00000122025	AH Up-reg
ENSG00000130234	AH Up-reg
ENSG00000073756	AH Up-reg
ENSG00000138814	AH Up-reg
ENSG00000141639	AH Up-reg
ENSG00000182511	AH Up-reg
ENSG00000147160	AH Up-reg
ENSG00000105835	AH Up-reg
ENSG00000197442	AH Up-reg
ENSG00000169902	AH Up-reg
ENSG00000102755	AH Up-reg
ENSG00000138032	AH Up-reg
ENSG00000157404	AH Up-reg
ENSG00000131013	AH Up-reg
ENSG00000136542	AH Up-reg
ENSG00000116106	AH Up-reg
ENSG00000159339	AH Up-reg
ENSG00000155893	AH Up-reg
ENSG00000100784	AH Up-reg
ENSG00000163788	AH Up-reg
ENSG00000137760	AH Up-reg
ENSG00000151292	AH Up-reg
ENSG00000142875	AH Up-reg
ENSG00000221823	AH Up-reg
ENSG00000070961	AH Up-reg
ENSG00000107643	AH Up-reg
ENSG00000124406	AH Up-reg
ENSG00000188921	AH Up-reg
ENSG00000065675	AH Up-reg
ENSG00000115085	AH Up-reg
ENSG00000101336	AH Up-reg
ENSG00000105851	AH Up-reg
ENSG00000139278	AH Up-reg
ENSG00000144182	AH Up-reg
ENSG00000136250	AH Up-reg
ENSG00000152904	AH Up-reg
ENSG00000104763	AH Up-reg
ENSG00000117461	AH Up-reg
ENSG00000059377	AH Up-reg
ENSG00000137198	AH Up-reg
ENSG00000096968	AH Up-reg
ENSG00000170142	AH Up-reg
ENSG00000007944	AH Up-reg
ENSG00000151883	AH Up-reg
ENSG00000123360	AH Up-reg
ENSG00000116711	AH Up-reg
ENSG00000156475	AH Up-reg
ENSG00000102043	AH Up-reg
ENSG00000162607	AH Up-reg
ENSG00000167261	AH Up-reg
ENSG00000079335	AH Up-reg
ENSG00000115896	AH Up-reg
ENSG00000115421	AH Up-reg
ENSG00000133083	AH Up-reg
ENSG00000163803	AH Up-reg
ENSG00000065357	AH Up-reg
ENSG00000168918	AH Up-reg
ENSG00000033170	AH Up-reg
ENSG00000109586	AH Up-reg
ENSG00000111716	AH Up-reg
ENSG00000136536	AH Up-reg
ENSG00000154237	AH Up-reg
ENSG00000165025	AH Up-reg
ENSG00000083720	AH Up-reg
ENSG00000084207	AH Up-reg
ENSG00000129353	AH Up-reg
ENSG00000137817	AH Up-reg
ENSG00000154310	AH Up-reg
ENSG00000206190	AH Up-reg
ENSG00000087253	AH Up-reg
ENSG00000140090	AH Up-reg
ENSG00000179455	AH Up-reg
ENSG00000182578	AH Up-reg
ENSG00000065615	AH Up-reg
ENSG00000100749	AH Up-reg
ENSG00000137770	AH Up-reg
ENSG00000149089	AH Up-reg
ENSG00000156136	AH Up-reg
ENSG00000184203	AH Up-reg
ENSG00000145725	AH Up-reg
ENSG00000211456	AH Up-reg
ENSG00000139163	AH Up-reg
ENSG00000139977	AH Up-reg
ENSG00000136381	AH Up-reg
ENSG00000198833	AH Up-reg
ENSG00000126821	AH Up-reg
ENSG00000180233	AH Up-reg
ENSG00000151151	AH Up-reg
ENSG00000198890	AH Up-reg
ENSG00000103024	AH Up-reg
ENSG00000085415	AH Up-reg
ENSG00000164023	AH Up-reg
ENSG00000110328	AH Up-reg
ENSG00000111224	AH Up-reg
ENSG00000104343	AH Up-reg
ENSG00000180776	AH Up-reg
ENSG00000072401	AH Up-reg
ENSG00000139505	AH Up-reg
ENSG00000057252	AH Up-reg
ENSG00000109861	AH Up-reg
ENSG00000180773	AH Up-reg
ENSG00000104312	AH Up-reg
ENSG00000164332	AH Up-reg
ENSG00000115159	AH Up-reg
ENSG00000197601	AH Up-reg
ENSG00000071073	AH Up-reg
ENSG00000112541	AH Up-reg
ENSG00000121481	AH Up-reg
ENSG00000163162	AH Up-reg
ENSG00000165434	AH Up-reg
ENSG00000092068	AH Up-reg
ENSG00000065243	AH Up-reg
ENSG00000170191	AH Up-reg
ENSG00000163964	AH Up-reg
ENSG00000184182	AH Up-reg
ENSG00000093072	AH Up-reg
ENSG00000134058	AH Up-reg
ENSG00000211455	AH Up-reg
ENSG00000119048	AH Up-reg
ENSG00000198060	AH Up-reg
ENSG00000213341	AH Up-reg
ENSG00000106605	AH Up-reg
ENSG00000183735	AH Up-reg
ENSG00000197563	AH Up-reg
ENSG00000082212	AH Up-reg
ENSG00000184007	AH Up-reg
ENSG00000171608	AH Up-reg
ENSG00000102096	AH Up-reg
ENSG00000143851	AH Up-reg
ENSG00000143156	AH Up-reg
ENSG00000058729	AH Up-reg
ENSG00000100442	AH Up-reg
ENSG00000144744	AH Up-reg
ENSG00000131238	AH Up-reg
ENSG00000172331	AH Up-reg
ENSG00000083799	AH Up-reg
ENSG00000113532	AH Up-reg
ENSG00000112144	AH Up-reg
ENSG00000163743	AH Up-reg
ENSG00000012963	AH Up-reg
ENSG00000136143	AH Up-reg
ENSG00000140612	AH Up-reg
ENSG00000233276	AH Up-reg
ENSG00000168002	AH Up-reg
ENSG00000175567	AH Up-reg
ENSG00000088179	AH Up-reg
ENSG00000069956	AH Up-reg
ENSG00000100554	AH Up-reg
ENSG00000112499	AH Up-reg
ENSG00000158022	AH Up-reg
ENSG00000104044	AH Up-reg
ENSG00000007171	AH Up-reg
ENSG00000070526	AH Up-reg
ENSG00000104888	AH Up-reg
ENSG00000105146	AH Up-reg
ENSG00000140795	AH Up-reg
ENSG00000235376	AH Up-reg
ENSG00000089250	AH Up-reg
ENSG00000165059	AH Up-reg
ENSG00000006071	AH Up-reg
ENSG00000132958	AH Up-reg
ENSG00000211448	AH Up-reg
ENSG00000110786	AH Up-reg
ENSG00000077498	AH Up-reg
ENSG00000163295	AH Up-reg
ENSG00000162571	AH Up-reg
ENSG00000118160	AH Up-reg
ENSG00000168907	AH Up-reg
ENSG00000165078	AH Up-reg
ENSG00000174502	AH Up-reg
ENSG00000091704	AH Up-reg
ENSG00000240972	AH Up-reg
ENSG00000167080	AH Up-reg
ENSG00000175164	AH Up-reg
ENSG00000135702	AH Up-reg
ENSG00000152463	AH Up-reg
ENSG00000251287	AH Up-reg
ENSG00000105641	AH Up-reg
ENSG00000105675	AH Up-reg
ENSG00000167011	AH Up-reg
ENSG00000151005	AH Up-reg
ENSG00000265203	AH Up-reg
ENSG00000156194	AH Up-reg
ENSG00000115488	AH Up-reg
ENSG00000115705	AH Up-reg
ENSG00000149452	AH Up-reg
ENSG00000172680	AH Up-reg
ENSG00000139053	AH Up-reg
ENSG00000158516	AH Up-reg
ENSG00000132746	AH Up-reg
ENSG00000188089	AH Up-reg
ENSG00000156269	AH Up-reg
ENSG00000163283	AH Up-reg
ENSG00000167751	AH Up-reg
ENSG00000183760	AH Up-reg
ENSG00000167580	AH Up-reg
ENSG00000180251	AH Up-reg
ENSG00000019186	AH Up-reg
ENSG00000179477	AH Up-reg
ENSG00000179148	AH Up-reg
ENSG00000224586	AH Up-reg
ENSG00000131686	AH Up-reg
ENSG00000175229	AH Up-reg
ENSG00000142319	AH Up-reg
ENSG00000116745	AH Up-reg
ENSG00000104055	AH Up-reg
ENSG00000106304	AH Up-reg
ENSG00000163012	AH Up-reg
ENSG00000137392	AH Up-reg
ENSG00000196475	AH Up-reg
ENSG00000164363	AH Up-reg
ENSG00000183654	AH Up-reg
ENSG00000173610	AH Up-reg
ENSG00000070886	AH Up-reg
ENSG00000276747	AH Up-reg
ENSG00000101438	AH Up-reg
ENSG00000111218	AH Up-reg
ENSG00000186335	AH Up-reg
ENSG00000187714	AH Up-reg
ENSG00000125255	AH Up-reg
ENSG00000168748	AH Up-reg
ENSG00000197241	AH Up-reg
ENSG00000197901	AH Up-reg
ENSG00000078295	AH Up-reg
ENSG00000186334	AH Up-reg
ENSG00000100078	AH Up-reg
ENSG00000159495	AH Up-reg
ENSG00000205301	AH Up-reg
ENSG00000117598	AH Up-reg
ENSG00000159337	AH Up-reg
ENSG00000105143	AH Up-reg
ENSG00000169154	AH Up-reg
ENSG00000131864	AH Up-reg
ENSG00000179142	AH Up-reg
ENSG00000198842	AH Up-reg
ENSG00000111732	AH Up-reg
ENSG00000142619	AH Up-reg
ENSG00000163218	AH Up-reg
ENSG00000070915	AH Up-reg
ENSG00000116783	AH Up-reg
ENSG00000134588	AH Up-reg
ENSG00000170786	AH Up-reg
ENSG00000181867	AH Up-reg
ENSG00000187021	AH Up-reg
ENSG00000167419	AH Up-reg
ENSG00000205678	AH Up-reg
ENSG00000158050	AH Up-reg
ENSG00000158525	AH Up-reg
ENSG00000036565	AH Up-reg
ENSG00000132681	AH Up-reg
ENSG00000175809	AH Up-reg
ENSG00000177108	AH Up-reg
ENSG00000160882	AH Up-reg
ENSG00000266200	AH Up-reg
ENSG00000113396	AH Up-reg
ENSG00000167531	AH Up-reg
ENSG00000185352	AH Up-reg
ENSG00000101892	AH Up-reg
ENSG00000163114	AH Up-reg
ENSG00000274391	AH Up-reg
ENSG00000091664	AH Up-reg
ENSG00000268104	AH Up-reg
ENSG00000170516	AH Up-reg
ENSG00000070748	AH Up-reg
ENSG00000163286	AH Up-reg
ENSG00000166948	AH Up-reg
ENSG00000175535	AH Up-reg
ENSG00000145242	AH Up-reg
ENSG00000172461	AH Up-reg
ENSG00000105929	AH Up-reg
ENSG00000072041	AH Up-reg
ENSG00000204007	AH Up-reg
ENSG00000126583	AH Up-reg
ENSG00000143595	AH Up-reg
ENSG00000139287	AH Up-reg
ENSG00000197446	AH Up-reg
ENSG00000205186	AH Up-reg
ENSG00000067842	AH Up-reg
ENSG00000077800	AH Up-reg
ENSG00000119121	AH Up-reg
ENSG00000138395	AH Up-reg
ENSG00000182870	AH Up-reg
ENSG00000119915	AH Up-reg
ENSG00000138653	AH Up-reg
ENSG00000144583	AH Up-reg
ENSG00000182333	AH Up-reg
ENSG00000101890	AH Up-reg
ENSG00000105198	AH Up-reg
ENSG00000198704	AH Up-reg
ENSG00000147613	AH Up-reg
ENSG00000188784	AH Up-reg
ENSG00000136750	AH Up-reg
ENSG00000165970	AH Up-reg
ENSG00000189037	AH Up-reg
ENSG00000274588	AH Up-reg
ENSG00000091137	AH Up-reg
ENSG00000196368	AH Up-reg
ENSG00000135333	AH Up-reg
ENSG00000164303	AH Up-reg
ENSG00000182601	AH Up-reg
ENSG00000198488	AH Up-reg
ENSG00000155886	AH Up-reg
ENSG00000185974	AH Up-reg
ENSG00000134216	AH Up-reg
ENSG00000164434	AH Up-reg
ENSG00000188386	AH Up-reg
ENSG00000054356	AH Up-reg
ENSG00000151418	AH Up-reg
ENSG00000170950	AH Up-reg
[truncated: 1,559 more rows]

## Sheet: FunctionalAnnots_AHDown-reg
Category	Term	Count	%	PValue	Genes	List Total	Pop Hits	Pop Total	Fold Enrichment	Bonferroni	Benjamini	FDR
GOTERM_BP_DIRECT	GO:0042776~mitochondrial ATP synthesis coupled proton transport	45	5.70342	3.5e-46	ENSG00000124172, ENSG00000073578, ENSG00000183648, ENSG00000004779, ENSG00000167283, ENSG00000169020, ENSG00000117118, ENSG00000204370, ENSG00000154723, ENSG00000119421, ENSG00000167863, ENSG00000109390, ENSG00000168653, ENSG00000166136, ENSG00000165264, ENSG00000170906, ENSG00000139180, ENSG00000145494, ENSG00000184983, ENSG00000164258, ENSG00000110955, ENSG00000178127, ENSG00000165629, ENSG0000…	777	65	19256	17.1571	1.08e-42	1.08e-42	1.02e-42
GOTERM_BP_DIRECT	GO:0009060~aerobic respiration	38	4.81622	2.96e-33	ENSG00000156467, ENSG00000183648, ENSG00000004779, ENSG00000173660, ENSG00000117118, ENSG00000119421, ENSG00000109390, ENSG00000168653, ENSG00000166136, ENSG00000165264, ENSG00000170906, ENSG00000139180, ENSG00000145494, ENSG00000184983, ENSG00000164258, ENSG00000140740, ENSG00000178127, ENSG00000090266, ENSG00000136521, ENSG00000174886, ENSG00000099795, ENSG00000119013, ENSG00000151366, ENSG0000…	777	70	19256	13.4534	9.13e-30	4.57e-30	4.31e-30
GOTERM_BP_DIRECT	GO:0006805~xenobiotic metabolic process	41	5.19645	3.1e-30	ENSG00000241635, ENSG00000156006, ENSG00000241119, ENSG00000160868, ENSG00000174156, ENSG00000243955, ENSG00000134716, ENSG00000137204, ENSG00000196620, ENSG00000196502, ENSG00000131781, ENSG00000138356, ENSG00000138115, ENSG00000114200, ENSG00000244067, ENSG00000137364, ENSG00000186204, ENSG00000108242, ENSG00000130649, ENSG00000160870, ENSG00000165841, ENSG00000140465, ENSG00000105398, ENSG0000…	777	98	19256	10.3682	9.58e-27	3.19e-27	3.01e-27
GOTERM_BP_DIRECT	GO:0006120~mitochondrial electron transport, NADH to ubiquinone	29	3.67554	1.81e-27	ENSG00000091140, ENSG00000183648, ENSG00000004779, ENSG00000119421, ENSG00000109390, ENSG00000168653, ENSG00000166136, ENSG00000165264, ENSG00000170906, ENSG00000139180, ENSG00000145494, ENSG00000184983, ENSG00000164258, ENSG00000178127, ENSG00000090266, ENSG00000136521, ENSG00000099795, ENSG00000119013, ENSG00000151366, ENSG00000131495, ENSG00000023228, ENSG00000213619, ENSG00000115286, ENSG0000…	777	47	19256	15.2913	5.6e-24	1.4e-24	1.32e-24
GOTERM_BP_DIRECT	GO:0008202~steroid metabolic process	29	3.67554	1.85e-25	ENSG00000241635, ENSG00000160868, ENSG00000139547, ENSG00000196620, ENSG00000137700, ENSG00000131482, ENSG00000135226, ENSG00000138115, ENSG00000109193, ENSG00000130649, ENSG00000161267, ENSG00000160870, ENSG00000165841, ENSG00000140465, ENSG00000105398, ENSG00000106258, ENSG00000052802, ENSG00000135437, ENSG00000197165, ENSG00000021461, ENSG00000198610, ENSG00000138109, ENSG00000197888, ENSG0000…	777	53	19256	13.5602	5.72e-22	1.14e-22	1.08e-22
GOTERM_BP_DIRECT	GO:0032981~mitochondrial respiratory chain complex I assembly	29	3.67554	8.67e-23	ENSG00000183648, ENSG00000004779, ENSG00000119421, ENSG00000109390, ENSG00000168653, ENSG00000166136, ENSG00000165264, ENSG00000170906, ENSG00000139180, ENSG00000184983, ENSG00000164258, ENSG00000090266, ENSG00000136521, ENSG00000174886, ENSG00000099795, ENSG00000119013, ENSG00000151366, ENSG00000131495, ENSG00000023228, ENSG00000213619, ENSG00000115286, ENSG00000065518, ENSG00000140990, ENSG0000…	777	63	19256	11.4078	2.68e-19	4.46e-20	4.21e-20
GOTERM_BP_DIRECT	GO:0006695~cholesterol biosynthetic process	23	2.91508	7.98e-22	ENSG00000052802, ENSG00000067064, ENSG00000110921, ENSG00000147383, ENSG00000110243, ENSG00000112972, ENSG00000132196, ENSG00000172893, ENSG00000198848, ENSG00000001630, ENSG00000118137, ENSG00000113161, ENSG00000116133, ENSG00000160285, ENSG00000149809, ENSG00000134240, ENSG00000167508, ENSG00000015520, ENSG00000079459, ENSG00000147155, ENSG00000163344, ENSG00000167315, ENSG00000160752	777	37	19256	15.4053	2.47e-18	3.52e-19	3.32e-19
GOTERM_BP_DIRECT	GO:0042572~retinol metabolic process	26	3.29531	2.76e-21	ENSG00000160868, ENSG00000196344, ENSG00000139547, ENSG00000006757, ENSG00000072042, ENSG00000138115, ENSG00000196616, ENSG00000248144, ENSG00000162496, ENSG00000121207, ENSG00000108242, ENSG00000160870, ENSG00000062282, ENSG00000140465, ENSG00000187758, ENSG00000106258, ENSG00000135437, ENSG00000198099, ENSG00000140505, ENSG00000165092, ENSG00000138207, ENSG00000025423, ENSG00000157326, ENSG0000…	777	53	19256	12.1575	8.52e-18	1.01e-18	9.55e-19
GOTERM_BP_DIRECT	GO:0006635~fatty acid beta-oxidation	25	3.16857	2.95e-21	ENSG00000240303, ENSG00000075239, ENSG00000104325, ENSG00000104823, ENSG00000198721, ENSG00000005469, ENSG00000138796, ENSG00000113790, ENSG00000140284, ENSG00000117054, ENSG00000120437, ENSG00000167969, ENSG00000164039, ENSG00000122971, ENSG00000127884, ENSG00000133835, ENSG00000117528, ENSG00000138029, ENSG00000060971, ENSG00000173208, ENSG00000116171, ENSG00000167315, ENSG00000072506, ENSG0000…	777	48	19256	12.9076	9.11e-18	1.01e-18	9.55e-19
GOTERM_BP_DIRECT	GO:0006629~lipid metabolic process	46	5.83016	1.07e-20	ENSG00000107798, ENSG00000160868, ENSG00000174156, ENSG00000112304, ENSG00000103876, ENSG00000139547, ENSG00000166391, ENSG00000134255, ENSG00000081479, ENSG00000131781, ENSG00000138356, ENSG00000116761, ENSG00000083123, ENSG00000166035, ENSG00000053371, ENSG00000120437, ENSG00000147576, ENSG00000143198, ENSG00000062282, ENSG00000101670, ENSG00000110955, ENSG00000134824, ENSG00000093010, ENSG0000…	777	209	19256	5.45452	3.3e-17	3.3e-18	3.11e-18
GOTERM_BP_DIRECT	GO:0045333~cellular respiration	23	2.91508	1.78e-20	ENSG00000164919, ENSG00000178741, ENSG00000176340, ENSG00000156467, ENSG00000127540, ENSG00000173660, ENSG00000140505, ENSG00000127184, ENSG00000111775, ENSG00000131174, ENSG00000023228, ENSG00000131143, ENSG00000112695, ENSG00000135940, ENSG00000004864, ENSG00000010256, ENSG00000189043, ENSG00000184076, ENSG00000164405, ENSG00000126267, ENSG00000179091, ENSG00000164258, ENSG00000140740	777	41	19256	13.9024	5.49e-17	4.99e-18	4.71e-18
GOTERM_BP_DIRECT	GO:0008210~estrogen metabolic process	20	2.53485	2.23e-19	ENSG00000241635, ENSG00000106258, ENSG00000093010, ENSG00000160868, ENSG00000140505, ENSG00000133835, ENSG00000196620, ENSG00000171234, ENSG00000138109, ENSG00000196502, ENSG00000197888, ENSG00000135226, ENSG00000138115, ENSG00000204228, ENSG00000109181, ENSG00000109193, ENSG00000156096, ENSG00000160870, ENSG00000072506, ENSG00000140465	777	31	19256	15.9887	6.89e-16	5.74e-17	5.41e-17
GOTERM_BP_DIRECT	GO:1902600~hydrogen ion transmembrane transport	35	4.43599	1.22e-18	ENSG00000156885, ENSG00000213760, ENSG00000173660, ENSG00000167283, ENSG00000169021, ENSG00000169020, ENSG00000111775, ENSG00000154723, ENSG00000131143, ENSG00000135940, ENSG00000167863, ENSG00000151729, ENSG00000005022, ENSG00000159199, ENSG00000110955, ENSG00000176340, ENSG00000178741, ENSG00000109667, ENSG00000241468, ENSG00000154518, ENSG00000116459, ENSG00000131174, ENSG00000136888, ENSG0000…	777	131	19256	6.62128	3.77e-15	2.9e-16	2.73e-16
GOTERM_BP_DIRECT	GO:0006633~fatty acid biosynthetic process	23	2.91508	2.08e-17	ENSG00000183747, ENSG00000183549, ENSG00000177465, ENSG00000004779, ENSG00000103150, ENSG00000151093, ENSG00000074696, ENSG00000117528, ENSG00000170890, ENSG00000172782, ENSG00000131791, ENSG00000115425, ENSG00000066813, ENSG00000170522, ENSG00000114054, ENSG00000204228, ENSG00000166035, ENSG00000145439, ENSG00000169710, ENSG00000206527, ENSG00000005187, ENSG00000278540, ENSG00000101670	777	53	19256	10.7547	6.42e-14	4.58e-15	4.32e-15
GOTERM_BP_DIRECT	GO:0015986~ATP synthesis coupled proton transport	17	2.15463	3.49e-16	ENSG00000124172, ENSG00000110955, ENSG00000156411, ENSG00000165629, ENSG00000241468, ENSG00000167283, ENSG00000154518, ENSG00000116459, ENSG00000169020, ENSG00000154723, ENSG00000152234, ENSG00000114573, ENSG00000167863, ENSG00000173915, ENSG00000135390, ENSG00000159199, ENSG00000241837	777	27	19256	15.6038	1.03e-12	7.18e-14	6.77e-14
GOTERM_BP_DIRECT	GO:0017144~drug metabolic process	16	2.02788	2.41e-15	ENSG00000241635, ENSG00000160868, ENSG00000140505, ENSG00000138109, ENSG00000131781, ENSG00000138356, ENSG00000138115, ENSG00000159228, ENSG00000137364, ENSG00000167397, ENSG00000130649, ENSG00000186204, ENSG00000255974, ENSG00000186115, ENSG00000165841, ENSG00000140465	777	25	19256	15.8608	7.54e-12	4.66e-13	4.39e-13
GOTERM_BP_DIRECT	GO:0006631~fatty acid metabolic process	27	3.42205	3.93e-15	ENSG00000177465, ENSG00000134716, ENSG00000198721, ENSG00000005469, ENSG00000172497, ENSG00000138796, ENSG00000097021, ENSG00000113790, ENSG00000119927, ENSG00000186204, ENSG00000130649, ENSG00000184227, ENSG00000140465, ENSG00000155368, ENSG00000052802, ENSG00000135218, ENSG00000072210, ENSG00000196177, ENSG00000138744, ENSG00000131373, ENSG00000136881, ENSG00000119673, ENSG00000165475, ENSG0000…	777	95	19256	7.04345	1.2e-11	7.14e-13	6.73e-13
GOTERM_BP_DIRECT	GO:0006637~acyl-CoA metabolic process	16	2.02788	5.33e-15	ENSG00000183747, ENSG00000183549, ENSG00000177465, ENSG00000103150, ENSG00000151093, ENSG00000117305, ENSG00000136881, ENSG00000172497, ENSG00000119673, ENSG00000066813, ENSG00000097021, ENSG00000164398, ENSG00000005187, ENSG00000119927, ENSG00000149124, ENSG00000184227	777	26	19256	15.2508	1.65e-11	9.15e-13	8.63e-13
GOTERM_BP_DIRECT	GO:0022900~electron transport chain	22	2.78834	7.17e-15	ENSG00000131203, ENSG00000073578, ENSG00000069535, ENSG00000132837, ENSG00000140505, ENSG00000092621, ENSG00000197894, ENSG00000139547, ENSG00000198610, ENSG00000119013, ENSG00000065833, ENSG00000151552, ENSG00000025423, ENSG00000111275, ENSG00000162482, ENSG00000171503, ENSG00000162496, ENSG00000053371, ENSG00000124588, ENSG00000162882, ENSG00000164258, ENSG00000145545	777	60	19256	9.08692	2.23e-11	1.17e-12	1.1e-12
GOTERM_BP_DIRECT	GO:0042573~retinoic acid metabolic process	15	1.90114	7.84e-14	ENSG00000241635, ENSG00000106258, ENSG00000197580, ENSG00000241119, ENSG00000160868, ENSG00000095596, ENSG00000196344, ENSG00000138115, ENSG00000196616, ENSG00000248144, ENSG00000172955, ENSG00000118514, ENSG00000108242, ENSG00000160870, ENSG00000187758	777	25	19256	14.8695	2.42e-10	1.21e-11	1.14e-11
GOTERM_BP_DIRECT	GO:0042178~xenobiotic catabolic process	14	1.7744	5.28e-13	ENSG00000106258, ENSG00000160868, ENSG00000140505, ENSG00000076258, ENSG00000138109, ENSG00000138115, ENSG00000137364, ENSG00000116791, ENSG00000134184, ENSG00000151726, ENSG00000023839, ENSG00000255974, ENSG00000148834, ENSG00000165841	777	23	19256	15.085	1.63e-09	7.76e-11	7.32e-11
GOTERM_BP_DIRECT	GO:0000038~very long-chain fatty acid metabolic process	13	1.64766	6.56e-13	ENSG00000177465, ENSG00000133835, ENSG00000117528, ENSG00000119673, ENSG00000083807, ENSG00000173208, ENSG00000164398, ENSG00000060971, ENSG00000151726, ENSG00000186204, ENSG00000186115, ENSG00000184227, ENSG00000168306	777	19	19256	16.9564	2.03e-09	9.21e-11	8.68e-11
GOTERM_BP_DIRECT	GO:0042493~response to drug	42	5.32319	3.4e-12	ENSG00000241635, ENSG00000069535, ENSG00000131183, ENSG00000170430, ENSG00000137563, ENSG00000138796, ENSG00000133027, ENSG00000114200, ENSG00000118137, ENSG00000142168, ENSG00000140263, ENSG00000151726, ENSG00000008394, ENSG00000102967, ENSG00000036473, ENSG00000021826, ENSG00000100348, ENSG00000130707, ENSG00000162433, ENSG00000140465, ENSG00000140740, ENSG00000093010, ENSG00000108515, ENSG0000…	777	293	19256	3.55244	1.05e-08	4.57e-10	4.31e-10
GOTERM_BP_DIRECT	GO:0001676~long-chain fatty acid metabolic process	14	1.7744	1.43e-11	ENSG00000177465, ENSG00000197142, ENSG00000119673, ENSG00000083807, ENSG00000164398, ENSG00000140284, ENSG00000151726, ENSG00000187048, ENSG00000130649, ENSG00000186204, ENSG00000186115, ENSG00000184227, ENSG00000165841, ENSG00000140465	777	28	19256	12.3912	4.42e-08	1.84e-09	1.74e-09
GOTERM_BP_DIRECT	GO:0019373~epoxygenase P450 pathway	12	1.52091	5.11e-11	ENSG00000187048, ENSG00000140505, ENSG00000134716, ENSG00000186204, ENSG00000130649, ENSG00000108242, ENSG00000186115, ENSG00000138109, ENSG00000255974, ENSG00000165841, ENSG00000138115, ENSG00000140465	777	20	19256	14.8695	1.58e-07	6.32e-09	5.96e-09
GOTERM_BP_DIRECT	GO:0006123~mitochondrial electron transport, cytochrome c to oxygen	12	1.52091	6.55e-10	ENSG00000164919, ENSG00000178741, ENSG00000176340, ENSG00000156885, ENSG00000189043, ENSG00000127184, ENSG00000111775, ENSG00000131174, ENSG00000126267, ENSG00000131143, ENSG00000135940, ENSG00000112695	777	24	19256	12.3912	2.02e-06	7.79e-08	7.34e-08
GOTERM_BP_DIRECT	GO:0042632~cholesterol homeostasis	22	2.78834	8.54e-10	ENSG00000130203, ENSG00000213398, ENSG00000138308, ENSG00000110243, ENSG00000137700, ENSG00000138823, ENSG00000110245, ENSG00000120915, ENSG00000131482, ENSG00000158874, ENSG00000198848, ENSG00000118137, ENSG00000113161, ENSG00000166035, ENSG00000143921, ENSG00000005187, ENSG00000084674, ENSG00000015520, ENSG00000146233, ENSG00000062282, ENSG00000101670, ENSG00000167910	777	104	19256	5.24245	2.64e-06	9.77e-08	9.21e-08
GOTERM_BP_DIRECT	GO:0051289~protein homotetramerization	17	2.15463	8.99e-10	ENSG00000151790, ENSG00000112304, ENSG00000065833, ENSG00000171885, ENSG00000176974, ENSG00000151224, ENSG00000116761, ENSG00000143149, ENSG00000145439, ENSG00000116791, ENSG00000124713, ENSG00000278540, ENSG00000182199, ENSG00000100024, ENSG00000165704, ENSG00000161798, ENSG00000072506	777	59	19256	7.14072	2.78e-06	9.92e-08	9.36e-08
GOTERM_BP_DIRECT	GO:0009083~branched-chain amino acid catabolic process	10	1.26743	2.38e-09	ENSG00000198130, ENSG00000106049, ENSG00000091140, ENSG00000083123, ENSG00000119711, ENSG00000248098, ENSG00000103507, ENSG00000078070, ENSG00000137992, ENSG00000127884	777	16	19256	15.4891	7.34e-06	2.53e-07	2.39e-07
GOTERM_BP_DIRECT	GO:0006091~generation of precursor metabolites and energy	15	1.90114	2.63e-09	ENSG00000164919, ENSG00000110955, ENSG00000176340, ENSG00000156885, ENSG00000127540, ENSG00000213689, ENSG00000197594, ENSG00000111713, ENSG00000127184, ENSG00000005469, ENSG00000111775, ENSG00000181192, ENSG00000131143, ENSG00000151729, ENSG00000114480	777	47	19256	7.90931	8.12e-06	2.62e-07	2.47e-07
GOTERM_BP_DIRECT	GO:0006749~glutathione metabolic process	15	1.90114	2.63e-09	ENSG00000174156, ENSG00000243955, ENSG00000197448, ENSG00000138413, ENSG00000244067, ENSG00000142168, ENSG00000170899, ENSG00000167468, ENSG00000063854, ENSG00000134184, ENSG00000124767, ENSG00000100577, ENSG00000182793, ENSG00000144035, ENSG00000148834	777	47	19256	7.90931	8.12e-06	2.62e-07	2.47e-07
GOTERM_BP_DIRECT	GO:0006699~bile acid biosynthetic process	12	1.52091	3.06e-09	ENSG00000140284, ENSG00000122787, ENSG00000116171, ENSG00000117528, ENSG00000198610, ENSG00000146233, ENSG00000135929, ENSG00000136881, ENSG00000083807, ENSG00000072506, ENSG00000242110, ENSG00000167910	777	27	19256	11.0144	9.46e-06	2.96e-07	2.79e-07
GOTERM_BP_DIRECT	GO:0008203~cholesterol metabolic process	19	2.40811	3.35e-09	ENSG00000160868, ENSG00000130203, ENSG00000213398, ENSG00000140505, ENSG00000130208, ENSG00000147383, ENSG00000104549, ENSG00000138109, ENSG00000158874, ENSG00000005421, ENSG00000198848, ENSG00000118137, ENSG00000166035, ENSG00000084674, ENSG00000140459, ENSG00000121691, ENSG00000147155, ENSG00000135929, ENSG00000105398	777	82	19256	5.74229	1.03e-05	3.13e-07	2.95e-07
GOTERM_BP_DIRECT	GO:0001889~liver development	20	2.53485	3.65e-09	ENSG00000241635, ENSG00000241119, ENSG00000075239, ENSG00000105976, ENSG00000105516, ENSG00000112972, ENSG00000117305, ENSG00000136881, ENSG00000151552, ENSG00000112893, ENSG00000118520, ENSG00000117054, ENSG00000134240, ENSG00000128309, ENSG00000036473, ENSG00000100522, ENSG00000100024, ENSG00000130707, ENSG00000162433, ENSG00000145545	777	92	19256	5.3875	1.13e-05	3.31e-07	3.12e-07
GOTERM_BP_DIRECT	GO:0001523~retinoid metabolic process	12	1.52091	4.86e-09	ENSG00000196616, ENSG00000162496, ENSG00000135437, ENSG00000198099, ENSG00000197894, ENSG00000121207, ENSG00000196344, ENSG00000198610, ENSG00000165092, ENSG00000081479, ENSG00000072042, ENSG00000145476	777	28	19256	10.6211	1.5e-05	4.29e-07	4.05e-07
GOTERM_BP_DIRECT	GO:0006069~ethanol oxidation	8	1.01394	5.64e-09	ENSG00000196616, ENSG00000248144, ENSG00000172955, ENSG00000198099, ENSG00000197894, ENSG00000196344, ENSG00000131069, ENSG00000187758	777	9	19256	22.0289	1.74e-05	4.84e-07	4.56e-07
GOTERM_BP_DIRECT	GO:0006730~one-carbon metabolic process	13	1.64766	8.65e-09	ENSG00000104267, ENSG00000174990, ENSG00000038274, ENSG00000144908, ENSG00000118298, ENSG00000176974, ENSG00000151224, ENSG00000100714, ENSG00000228716, ENSG00000124713, ENSG00000182199, ENSG00000101444, ENSG00000164466	777	36	19256	8.94923	2.67e-05	7.22e-07	6.81e-07
GOTERM_BP_DIRECT	GO:0016126~sterol biosynthetic process	10	1.26743	9.39e-09	ENSG00000052802, ENSG00000113161, ENSG00000170271, ENSG00000149809, ENSG00000104549, ENSG00000079459, ENSG00000147155, ENSG00000109929, ENSG00000172893, ENSG00000163344	777	18	19256	13.7681	2.9e-05	7.63e-07	7.2e-07
GOTERM_BP_DIRECT	GO:0006979~response to oxidative stress	22	2.78834	1.28e-08	ENSG00000130203, ENSG00000188906, ENSG00000100292, ENSG00000138413, ENSG00000065518, ENSG00000175806, ENSG00000116133, ENSG00000165672, ENSG00000171503, ENSG00000167468, ENSG00000121897, ENSG00000001084, ENSG00000117450, ENSG00000117592, ENSG00000100348, ENSG00000023839, ENSG00000101323, ENSG00000167815, ENSG00000184983, ENSG00000184752, ENSG00000126432, ENSG00000148218	777	120	19256	4.54346	3.94e-05	1.01e-06	9.53e-07
GOTERM_BP_DIRECT	GO:0006122~mitochondrial electron transport, ubiquinol to cytochrome c	9	1.14068	1.62e-08	ENSG00000010256, ENSG00000156467, ENSG00000127540, ENSG00000184076, ENSG00000173660, ENSG00000164405, ENSG00000169021, ENSG00000179091, ENSG00000140740	777	14	19256	15.9316	5.02e-05	1.25e-06	1.18e-06
GOTERM_BP_DIRECT	GO:0045471~response to ethanol	23	2.91508	1.69e-08	ENSG00000129596, ENSG00000069535, ENSG00000196344, ENSG00000138207, ENSG00000170430, ENSG00000137563, ENSG00000133027, ENSG00000152234, ENSG00000142168, ENSG00000113161, ENSG00000172955, ENSG00000134240, ENSG00000164120, ENSG00000183044, ENSG00000130649, ENSG00000073849, ENSG00000121691, ENSG00000100652, ENSG00000070501, ENSG00000125166, ENSG00000148218, ENSG00000181856, ENSG00000167910	777	133	19256	4.28569	5.22e-05	1.26e-06	1.19e-06
GOTERM_BP_DIRECT	GO:0008209~androgen metabolic process	10	1.26743	1.72e-08	ENSG00000204228, ENSG00000160868, ENSG00000122787, ENSG00000133835, ENSG00000132196, ENSG00000198610, ENSG00000171234, ENSG00000277893, ENSG00000072506, ENSG00000073737	777	19	19256	13.0434	5.31e-05	1.26e-06	1.19e-06
GOTERM_BP_DIRECT	GO:0002933~lipid hydroxylation	7	0.887199	2.84e-08	ENSG00000106258, ENSG00000160868, ENSG00000130649, ENSG00000160870, ENSG00000162365, ENSG00000138115, ENSG00000140465	777	7	19256	24.7825	8.78e-05	2.04e-06	1.93e-06
GOTERM_BP_DIRECT	GO:0052695~cellular glucuronidation	10	1.26743	3.01e-08	ENSG00000241635, ENSG00000109181, ENSG00000241119, ENSG00000156096, ENSG00000196620, ENSG00000171234, ENSG00000135220, ENSG00000197888, ENSG00000135226, ENSG00000244474	777	20	19256	12.3912	9.31e-05	2.07e-06	1.95e-06
GOTERM_BP_DIRECT	GO:0042759~long-chain fatty acid biosynthetic process	10	1.26743	3.01e-08	ENSG00000160868, ENSG00000167468, ENSG00000149485, ENSG00000140505, ENSG00000130649, ENSG00000188611, ENSG00000138109, ENSG00000138115, ENSG00000140465, ENSG00000170522	777	20	19256	12.3912	9.31e-05	2.07e-06	1.95e-06
GOTERM_BP_DIRECT	GO:0006081~cellular aldehyde metabolic process	8	1.01394	4.81e-08	ENSG00000162482, ENSG00000143149, ENSG00000053371, ENSG00000198099, ENSG00000072210, ENSG00000164904, ENSG00000165092, ENSG00000117448	777	11	19256	18.0236	0.000149	3.16e-06	2.98e-06
GOTERM_BP_DIRECT	GO:0033539~fatty acid beta-oxidation using acyl-CoA dehydrogenase	8	1.01394	4.81e-08	ENSG00000240303, ENSG00000140374, ENSG00000171503, ENSG00000115361, ENSG00000105379, ENSG00000117054, ENSG00000105607, ENSG00000122971	777	11	19256	18.0236	0.000149	3.16e-06	2.98e-06
GOTERM_BP_DIRECT	GO:0006641~triglyceride metabolic process	12	1.52091	1.01e-07	ENSG00000130203, ENSG00000185000, ENSG00000130208, ENSG00000176485, ENSG00000130649, ENSG00000110243, ENSG00000137700, ENSG00000138823, ENSG00000110245, ENSG00000121691, ENSG00000131482, ENSG00000158874	777	36	19256	8.26083	0.000313	6.52e-06	6.14e-06
GOTERM_BP_DIRECT	GO:0016125~sterol metabolic process	10	1.26743	1.32e-07	ENSG00000107798, ENSG00000095596, ENSG00000132196, ENSG00000140459, ENSG00000147155, ENSG00000146233, ENSG00000135929, ENSG00000145476, ENSG00000001630, ENSG00000167910	777	23	19256	10.775	0.000406	8.29e-06	7.82e-06
GOTERM_BP_DIRECT	GO:0009410~response to xenobiotic stimulus	30	3.80228	1.51e-07	ENSG00000069535, ENSG00000131183, ENSG00000170430, ENSG00000138796, ENSG00000142168, ENSG00000140263, ENSG00000001084, ENSG00000036473, ENSG00000021826, ENSG00000100348, ENSG00000277893, ENSG00000130707, ENSG00000100292, ENSG00000110436, ENSG00000117528, ENSG00000171793, ENSG00000158874, ENSG00000004468, ENSG00000118520, ENSG00000198805, ENSG00000143921, ENSG00000134240, ENSG00000183044, ENSG0000…	777	241	19256	3.08496	0.000466	9.32e-06	8.79e-06
GOTERM_BP_DIRECT	GO:0006694~steroid biosynthetic process	11	1.39417	1.54e-07	ENSG00000160285, ENSG00000116171, ENSG00000147383, ENSG00000132196, ENSG00000079459, ENSG00000277893, ENSG00000160870, ENSG00000203859, ENSG00000145545, ENSG00000140465, ENSG00000001630	777	30	19256	9.08692	0.000475	9.32e-06	8.79e-06
GOTERM_BP_DIRECT	GO:0005977~glycogen metabolic process	11	1.39417	2.19e-07	ENSG00000169764, ENSG00000173281, ENSG00000124713, ENSG00000112425, ENSG00000114480, ENSG00000100504, ENSG00000186298, ENSG00000119938, ENSG00000137700, ENSG00000131482, ENSG00000135447	777	31	19256	8.79379	0.000676	1.3e-05	1.23e-05
GOTERM_BP_DIRECT	GO:0010873~positive regulation of cholesterol esterification	7	0.887199	3.18e-07	ENSG00000118137, ENSG00000130203, ENSG00000164211, ENSG00000130208, ENSG00000110243, ENSG00000158874, ENSG00000135744	777	9	19256	19.2753	0.000982	1.85e-05	1.75e-05
GOTERM_BP_DIRECT	GO:0006119~oxidative phosphorylation	9	1.14068	3.42e-07	ENSG00000010256, ENSG00000156467, ENSG00000156885, ENSG00000173660, ENSG00000165629, ENSG00000111775, ENSG00000131174, ENSG00000126267, ENSG00000140740	777	19	19256	11.7391	0.00105473	1.92e-05	1.81e-05
GOTERM_BP_DIRECT	GO:0015711~organic anion transport	9	1.14068	3.42e-07	ENSG00000134538, ENSG00000118777, ENSG00000173638, ENSG00000111700, ENSG00000084453, ENSG00000137204, ENSG00000149742, ENSG00000184999, ENSG00000124564	777	19	19256	11.7391	0.00105473	1.92e-05	1.81e-05
GOTERM_BP_DIRECT	GO:0006099~tricarboxylic acid cycle	11	1.39417	4.25e-07	ENSG00000073578, ENSG00000163541, ENSG00000091483, ENSG00000172340, ENSG00000014641, ENSG00000122729, ENSG00000117118, ENSG00000181192, ENSG00000204370, ENSG00000168291, ENSG00000138413	777	33	19256	8.26083	0.00131121	2.34e-05	2.21e-05
GOTERM_BP_DIRECT	GO:0016042~lipid catabolic process	18	2.28137	4.74e-07	ENSG00000107798, ENSG00000133328, ENSG00000138308, ENSG00000166819, ENSG00000176485, ENSG00000204099, ENSG00000138744, ENSG00000170890, ENSG00000006757, ENSG00000166183, ENSG00000197943, ENSG00000117215, ENSG00000198848, ENSG00000166035, ENSG00000165591, ENSG00000149527, ENSG00000105398, ENSG00000101670	777	100	19256	4.46085	0.00146177	2.57e-05	2.42e-05
GOTERM_BP_DIRECT	GO:0034354~'de novo' NAD biosynthetic process from tryptophan	6	0.760456	6.09e-07	ENSG00000131203, ENSG00000115919, ENSG00000188676, ENSG00000183077, ENSG00000117009, ENSG00000162882	777	6	19256	24.7825	0.00187895	3.24e-05	3.06e-05
GOTERM_BP_DIRECT	GO:0006094~gluconeogenesis	12	1.52091	7.49e-07	ENSG00000167588, ENSG00000109107, ENSG00000100889, ENSG00000165140, ENSG00000111669, ENSG00000137700, ENSG00000138207, ENSG00000131482, ENSG00000124253, ENSG00000114166, ENSG00000079739, ENSG00000004864	777	43	19256	6.91605	0.00231066	3.92e-05	3.7e-05
GOTERM_BP_DIRECT	GO:0097267~omega-hydroxylase P450 pathway	7	0.887199	7.68e-07	ENSG00000187048, ENSG00000140505, ENSG00000186115, ENSG00000138109, ENSG00000165841, ENSG00000138115, ENSG00000140465	777	10	19256	17.3477	0.00236962	3.95e-05	3.73e-05
GOTERM_BP_DIRECT	GO:0034375~high-density lipoprotein particle remodeling	8	1.01394	1.4e-06	ENSG00000118137, ENSG00000166035, ENSG00000130203, ENSG00000213398, ENSG00000130208, ENSG00000110245, ENSG00000158874, ENSG00000101670	777	16	19256	12.3912	0.00430816	7.08e-05	6.67e-05
GOTERM_BP_DIRECT	GO:0007584~response to nutrient	15	1.90114	1.79e-06	ENSG00000241635, ENSG00000137700, ENSG00000117305, ENSG00000131143, ENSG00000118137, ENSG00000083123, ENSG00000113161, ENSG00000143921, ENSG00000151726, ENSG00000001084, ENSG00000134240, ENSG00000162688, ENSG00000101444, ENSG00000130707, ENSG00000101670	777	76	19256	4.89128	0.00550833	8.91e-05	8.4e-05
GOTERM_BP_DIRECT	GO:0098869~cellular oxidant detoxification	15	1.90114	2.11e-06	ENSG00000130203, ENSG00000173221, ENSG00000243955, ENSG00000197448, ENSG00000165672, ENSG00000167468, ENSG00000008394, ENSG00000085871, ENSG00000117592, ENSG00000100577, ENSG00000143198, ENSG00000126432, ENSG00000163586, ENSG00000148834, ENSG00000163631	777	77	19256	4.82776	0.00648269	0.000103	9.74e-05
GOTERM_BP_DIRECT	GO:0006520~cellular amino acid metabolic process	10	1.26743	2.43e-06	ENSG00000132437, ENSG00000211452, ENSG00000148672, ENSG00000036473, ENSG00000100116, ENSG00000182890, ENSG00000166183, ENSG00000125166, ENSG00000151552, ENSG00000135423	777	31	19256	7.99435	0.00746872	0.000117	0.00011
GOTERM_BP_DIRECT	GO:0042738~exogenous drug catabolic process	9	1.14068	2.78e-06	ENSG00000160868, ENSG00000140505, ENSG00000134716, ENSG00000130649, ENSG00000108242, ENSG00000138109, ENSG00000255974, ENSG00000165841, ENSG00000138115	777	24	19256	9.29344	0.00854454	0.000132	0.000124
GOTERM_BP_DIRECT	GO:0032259~methylation	17	2.15463	3.08e-06	ENSG00000093010, ENSG00000132423, ENSG00000130005, ENSG00000140505, ENSG00000145020, ENSG00000214435, ENSG00000110871, ENSG00000170430, ENSG00000133027, ENSG00000176974, ENSG00000150540, ENSG00000132840, ENSG00000137364, ENSG00000124713, ENSG00000171806, ENSG00000182199, ENSG00000145692	777	102	19256	4.13042	0.00948024	0.000144	0.000136
GOTERM_BP_DIRECT	GO:0043691~reverse cholesterol transport	8	1.01394	3.62e-06	ENSG00000118137, ENSG00000166035, ENSG00000130203, ENSG00000213398, ENSG00000110245, ENSG00000158874, ENSG00000198848, ENSG00000101670	777	18	19256	11.0144	0.0111272	0.000167	0.000157
GOTERM_BP_DIRECT	GO:0032496~response to lipopolysaccharide	21	2.6616	4.81e-06	ENSG00000241635, ENSG00000131203, ENSG00000093010, ENSG00000069535, ENSG00000140505, ENSG00000131979, ENSG00000197894, ENSG00000165672, ENSG00000121897, ENSG00000008394, ENSG00000085871, ENSG00000100889, ENSG00000084674, ENSG00000021826, ENSG00000164120, ENSG00000143507, ENSG00000121361, ENSG00000167815, ENSG00000124253, ENSG00000148218, ENSG00000140465	777	156	19256	3.33611	0.0147488	0.000219	0.000206
GOTERM_BP_DIRECT	GO:0006559~L-phenylalanine catabolic process	6	0.760456	5.31e-06	ENSG00000171759, ENSG00000113924, ENSG00000103876, ENSG00000100577, ENSG00000158104, ENSG00000151552	777	8	19256	18.5869	0.0162691	0.000238	0.000224
GOTERM_BP_DIRECT	GO:0006068~ethanol catabolic process	7	0.887199	5.65e-06	ENSG00000197165, ENSG00000109193, ENSG00000196344, ENSG00000137124, ENSG00000196502, ENSG00000105398, ENSG00000111275	777	13	19256	13.3444	0.0173147	0.00025	0.000235
GOTERM_BP_DIRECT	GO:0005975~carbohydrate metabolic process	22	2.78834	6.13e-06	ENSG00000109956, ENSG00000249948, ENSG00000137124, ENSG00000065833, ENSG00000114378, ENSG00000172456, ENSG00000112893, ENSG00000111275, ENSG00000166796, ENSG00000142583, ENSG00000053371, ENSG00000124767, ENSG00000114480, ENSG00000100504, ENSG00000165140, ENSG00000163581, ENSG00000179085, ENSG00000014641, ENSG00000143891, ENSG00000181856, ENSG00000162139, ENSG00000079739	777	172	19256	3.16985	0.0187448	0.000267	0.000251
GOTERM_BP_DIRECT	GO:0019369~arachidonic acid metabolic process	10	1.26743	7.35e-06	ENSG00000167468, ENSG00000186529, ENSG00000149485, ENSG00000165591, ENSG00000187048, ENSG00000186204, ENSG00000186115, ENSG00000143819, ENSG00000162365, ENSG00000163686	777	35	19256	7.08071	0.0224594	0.000315	0.000298
GOTERM_BP_DIRECT	GO:0033344~cholesterol efflux	9	1.14068	7.53e-06	ENSG00000118137, ENSG00000130203, ENSG00000143921, ENSG00000084674, ENSG00000130208, ENSG00000110243, ENSG00000110245, ENSG00000141338, ENSG00000158874	777	27	19256	8.26083	0.0229942	0.000319	0.000301
GOTERM_BP_DIRECT	GO:0006536~glutamate metabolic process	7	0.887199	9.56e-06	ENSG00000112294, ENSG00000001084, ENSG00000182890, ENSG00000136371, ENSG00000161653, ENSG00000125166, ENSG00000109576	777	14	19256	12.3912	0.0290918	0.000399	0.000376
GOTERM_BP_DIRECT	GO:0005978~glycogen biosynthetic process	8	1.01394	1.19e-05	ENSG00000169764, ENSG00000117054, ENSG00000112425, ENSG00000114480, ENSG00000111713, ENSG00000162688, ENSG00000119938, ENSG00000056998	777	21	19256	9.44095	0.0361043	0.000484	0.000456
GOTERM_BP_DIRECT	GO:0008610~lipid biosynthetic process	8	1.01394	1.19e-05	ENSG00000052802, ENSG00000164398, ENSG00000197142, ENSG00000151726, ENSG00000167130, ENSG00000079459, ENSG00000109929, ENSG00000131069	777	21	19256	9.44095	0.0361043	0.000484	0.000456
GOTERM_BP_DIRECT	GO:0019441~tryptophan catabolic process to kynurenine	5	0.633714	1.27e-05	ENSG00000131203, ENSG00000115919, ENSG00000151790, ENSG00000188676, ENSG00000183077	777	5	19256	24.7825	0.0383808	0.000508	0.000479
GOTERM_BP_DIRECT	GO:0070989~oxidative demethylation	7	0.887199	1.54e-05	ENSG00000106258, ENSG00000160868, ENSG00000021461, ENSG00000140505, ENSG00000160870, ENSG00000138109, ENSG00000138115	777	15	19256	11.5652	0.0464166	0.000609	0.000575
GOTERM_BP_DIRECT	GO:0042157~lipoprotein metabolic process	8	1.01394	1.69e-05	ENSG00000118137, ENSG00000130203, ENSG00000130208, ENSG00000110243, ENSG00000015520, ENSG00000138823, ENSG00000110245, ENSG00000158874	777	22	19256	9.01182	0.0507299	0.000654	0.000617
GOTERM_BP_DIRECT	GO:0016310~phosphorylation	18	2.28137	1.69e-05	ENSG00000106733, ENSG00000188906, ENSG00000152782, ENSG00000156110, ENSG00000110921, ENSG00000038210, ENSG00000104879, ENSG00000152620, ENSG00000120137, ENSG00000103507, ENSG00000143845, ENSG00000179918, ENSG00000161653, ENSG00000147224, ENSG00000130717, ENSG00000163344, ENSG00000143774, ENSG00000147853	777	129	19256	3.45802	0.0510087	0.000654	0.000617
GOTERM_BP_DIRECT	GO:0046415~urate metabolic process	6	0.760456	2.23e-05	ENSG00000118777, ENSG00000109667, ENSG00000165449, ENSG00000124568, ENSG00000131482, ENSG00000124564	777	10	19256	14.8695	0.066659	0.000852	0.000803
GOTERM_BP_DIRECT	GO:0009058~biosynthetic process	9	1.14068	2.98e-05	ENSG00000172296, ENSG00000023330, ENSG00000100116, ENSG00000079459, ENSG00000144908, ENSG00000125166, ENSG00000163864, ENSG00000167701, ENSG00000109576	777	32	19256	6.97008	0.0880463	0.00112396	0.00105992
GOTERM_BP_DIRECT	GO:0032869~cellular response to insulin stimulus	16	2.02788	3.13e-05	ENSG00000106633, ENSG00000197594, ENSG00000170890, ENSG00000198931, ENSG00000131482, ENSG00000114166, ENSG00000112293, ENSG00000001084, ENSG00000100889, ENSG00000134240, ENSG00000165140, ENSG00000145675, ENSG00000124253, ENSG00000181856, ENSG00000145545, ENSG00000167701	777	109	19256	3.6378	0.0922401	0.00116595	0.00109952
GOTERM_BP_DIRECT	GO:0046835~carbohydrate phosphorylation	8	1.01394	3.19e-05	ENSG00000108479, ENSG00000106633, ENSG00000112425, ENSG00000138030, ENSG00000171174, ENSG00000149476, ENSG00000172456, ENSG00000159921	777	24	19256	8.26083	0.0937679	0.00117212	0.00110534
GOTERM_BP_DIRECT	GO:0042594~response to starvation	10	1.26743	3.61e-05	ENSG00000241635, ENSG00000075239, ENSG00000117054, ENSG00000100889, ENSG00000134240, ENSG00000102967, ENSG00000021826, ENSG00000117305, ENSG00000124253, ENSG00000167701	777	42	19256	5.90059	0.105412	0.00122202	0.0011524
GOTERM_BP_DIRECT	GO:0006569~tryptophan catabolic process	5	0.633714	3.68e-05	ENSG00000131203, ENSG00000115919, ENSG00000153086, ENSG00000117009, ENSG00000162882	777	6	19256	20.6521	0.10743	0.00122202	0.0011524
GOTERM_BP_DIRECT	GO:0006706~steroid catabolic process	5	0.633714	3.68e-05	ENSG00000160868, ENSG00000117594, ENSG00000140505, ENSG00000277893, ENSG00000087076	777	6	19256	20.6521	0.10743	0.00122202	0.0011524
GOTERM_BP_DIRECT	GO:0042737~drug catabolic process	5	0.633714	3.68e-05	ENSG00000106258, ENSG00000160868, ENSG00000140505, ENSG00000076258, ENSG00000138109	777	6	19256	20.6521	0.10743	0.00122202	0.0011524
GOTERM_BP_DIRECT	GO:0016098~monoterpenoid metabolic process	5	0.633714	3.68e-05	ENSG00000160868, ENSG00000140505, ENSG00000130649, ENSG00000138109, ENSG00000165841	777	6	19256	20.6521	0.10743	0.00122202	0.0011524
GOTERM_BP_DIRECT	GO:0006084~acetyl-CoA metabolic process	5	0.633714	3.68e-05	ENSG00000169710, ENSG00000134240, ENSG00000112972, ENSG00000278540, ENSG00000172497	777	6	19256	20.6521	0.10743	0.00122202	0.0011524
GOTERM_BP_DIRECT	GO:0010430~fatty acid omega-oxidation	5	0.633714	3.68e-05	ENSG00000198099, ENSG00000197894, ENSG00000196344, ENSG00000186115, ENSG00000145476	777	6	19256	20.6521	0.10743	0.00122202	0.0011524
GOTERM_BP_DIRECT	GO:0046483~heterocycle metabolic process	5	0.633714	3.68e-05	ENSG00000241635, ENSG00000160868, ENSG00000140505, ENSG00000130649, ENSG00000165841	777	6	19256	20.6521	0.10743	0.00122202	0.0011524
GOTERM_BP_DIRECT	GO:0019346~transsulfuration	5	0.633714	3.68e-05	ENSG00000116761, ENSG00000128311, ENSG00000100714, ENSG00000128309, ENSG00000160200	777	6	19256	20.6521	0.10743	0.00122202	0.0011524
GOTERM_BP_DIRECT	GO:0019674~NAD metabolic process	6	0.760456	3.96e-05	ENSG00000106733, ENSG00000117009, ENSG00000014641, ENSG00000152620, ENSG00000004468, ENSG00000103485	777	11	19256	13.5177	0.115092	0.00128705	0.00121372
GOTERM_BP_DIRECT	GO:0042167~heme catabolic process	6	0.760456	3.96e-05	ENSG00000134538, ENSG00000100292, ENSG00000111700, ENSG00000090013, ENSG00000023839, ENSG00000244474	777	11	19256	13.5177	0.115092	0.00128705	0.00121372
GOTERM_BP_DIRECT	GO:0006103~2-oxoglutarate metabolic process	7	0.887199	5.14e-05	ENSG00000091140, ENSG00000107537, ENSG00000147576, ENSG00000087299, ENSG00000125166, ENSG00000138413, ENSG00000109576	777	18	19256	9.63764	0.146913	0.00163803	0.0015447
GOTERM_BP_DIRECT	GO:0006754~ATP biosynthetic process	7	0.887199	5.14e-05	ENSG00000110955, ENSG00000166796, ENSG00000165629, ENSG00000241468, ENSG00000241837, ENSG00000152234, ENSG00000004864	777	18	19256	9.63764	0.146913	0.00163803	0.0015447
GOTERM_BP_DIRECT	GO:0046034~ATP metabolic process	9	1.14068	6e-05	ENSG00000135318, ENSG00000187097, ENSG00000197594, ENSG00000152234, ENSG00000023228, ENSG00000154269, ENSG00000114573, ENSG00000162433, ENSG00000143774	777	35	19256	6.37264	0.169136	0.00187155	0.00176491
GOTERM_BP_DIRECT	GO:0010043~response to zinc ion	9	1.14068	6e-05	ENSG00000104267, ENSG00000036473, ENSG00000138030, ENSG00000021826, ENSG00000130707, ENSG00000137563, ENSG00000162882, ENSG00000148218, ENSG00000118520	777	35	19256	6.37264	0.169136	0.00187155	0.00176491
GOTERM_BP_DIRECT	GO:0000050~urea cycle	6	0.760456	6.56e-05	ENSG00000091483, ENSG00000036473, ENSG00000021826, ENSG00000161653, ENSG00000130707, ENSG00000118520	777	12	19256	12.3912	0.183441	0.00196747	0.00185537
GOTERM_BP_DIRECT	GO:0033540~fatty acid beta-oxidation using acyl-CoA oxidase	6	0.760456	6.56e-05	ENSG00000113790, ENSG00000060971, ENSG00000116171, ENSG00000005469, ENSG00000242110, ENSG00000168306	777	12	19256	12.3912	0.183441	0.00196747	0.00185537
GOTERM_BP_DIRECT	GO:0033700~phospholipid efflux	6	0.760456	6.56e-05	ENSG00000118137, ENSG00000130203, ENSG00000130208, ENSG00000110243, ENSG00000110245, ENSG00000158874	777	12	19256	12.3912	0.183441	0.00196747	0.00185537
GOTERM_BP_DIRECT	GO:0008299~isoprenoid biosynthetic process	6	0.760456	6.56e-05	ENSG00000173085, ENSG00000113161, ENSG00000067064, ENSG00000110921, ENSG00000167508, ENSG00000160752	777	12	19256	12.3912	0.183441	0.00196747	0.00185537
GOTERM_BP_DIRECT	GO:0015721~bile acid and bile salt transport	9	1.14068	7.44e-05	ENSG00000134538, ENSG00000111700, ENSG00000084453, ENSG00000023839, ENSG00000117528, ENSG00000198610, ENSG00000100652, ENSG00000083807, ENSG00000167910	777	36	19256	6.19562	0.205374	0.00218929	0.00206455
GOTERM_BP_DIRECT	GO:0070328~triglyceride homeostasis	9	1.14068	7.44e-05	ENSG00000118137, ENSG00000113161, ENSG00000183747, ENSG00000166035, ENSG00000130203, ENSG00000143921, ENSG00000138308, ENSG00000110243, ENSG00000110245	777	36	19256	6.19562	0.205374	0.00218929	0.00206455
GOTERM_BP_DIRECT	GO:0001561~fatty acid alpha-oxidation	5	0.633714	8.31e-05	ENSG00000140284, ENSG00000107537, ENSG00000101323, ENSG00000131373, ENSG00000100372	777	7	19256	17.7018	0.226404	0.00239902	0.00226233
GOTERM_BP_DIRECT	GO:0006544~glycine metabolic process	5	0.633714	8.31e-05	ENSG00000092621, ENSG00000182199, ENSG00000149124, ENSG00000136881, ENSG00000176974	777	7	19256	17.7018	0.226404	0.00239902	0.00226233
GOTERM_BP_DIRECT	GO:0019433~triglyceride catabolic process	7	0.887199	0.0001	ENSG00000166035, ENSG00000084674, ENSG00000021826, ENSG00000110243, ENSG00000006757, ENSG00000110245, ENSG00000101670	777	20	19256	8.67387	0.266262	0.00284025	0.00267842
GOTERM_BP_DIRECT	GO:0033189~response to vitamin A	7	0.887199	0.0001	ENSG00000095596, ENSG00000149485, ENSG00000121207, ENSG00000131183, ENSG00000121691, ENSG00000118520, ENSG00000140465	777	20	19256	8.67387	0.266262	0.00284025	0.00267842
GOTERM_BP_DIRECT	GO:0043651~linoleic acid metabolic process	7	0.887199	0.000136	ENSG00000134824, ENSG00000149485, ENSG00000187048, ENSG00000243955, ENSG00000134716, ENSG00000108242, ENSG00000162365	777	21	19256	8.26083	0.342126	0.00370543	0.00349431
GOTERM_BP_DIRECT	GO:0046470~phosphatidylcholine metabolic process	7	0.887199	0.000136	ENSG00000112293, ENSG00000118137, ENSG00000213398, ENSG00000110243, ENSG00000170890, ENSG00000005421, ENSG00000117215	777	21	19256	8.26083	0.342126	0.00370543	0.00349431
GOTERM_BP_DIRECT	GO:0022904~respiratory electron transport chain	7	0.887199	0.000136	ENSG00000073578, ENSG00000140374, ENSG00000171503, ENSG00000105379, ENSG00000128609, ENSG00000169021, ENSG00000117118	777	21	19256	8.26083	0.342126	0.00370543	0.00349431
GOTERM_BP_DIRECT	GO:0006082~organic acid metabolic process	7	0.887199	0.000136	ENSG00000134716, ENSG00000130649, ENSG00000108242, ENSG00000138109, ENSG00000255974, ENSG00000165841, ENSG00000138115	777	21	19256	8.26083	0.342126	0.00370543	0.00349431
GOTERM_BP_DIRECT	GO:0006071~glycerol metabolic process	6	0.760456	0.000155	ENSG00000173085, ENSG00000132423, ENSG00000166391, ENSG00000149476, ENSG00000062282, ENSG00000124003	777	14	19256	10.6211	0.380541	0.0041282	0.00389299
GOTERM_BP_DIRECT	GO:0006807~nitrogen compound metabolic process	6	0.760456	0.000155	ENSG00000114021, ENSG00000112294, ENSG00000021826, ENSG00000146166, ENSG00000100024, ENSG00000169814	777	14	19256	10.6211	0.380541	0.0041282	0.00389299
GOTERM_BP_DIRECT	GO:0038183~bile acid signaling pathway	6	0.760456	0.000155	ENSG00000113161, ENSG00000143921, ENSG00000023839, ENSG00000100652, ENSG00000062282, ENSG00000167910	777	14	19256	10.6211	0.380541	0.0041282	0.00389299
GOTERM_BP_DIRECT	GO:0042135~neurotransmitter catabolic process	5	0.633714	0.000161	ENSG00000189221, ENSG00000093010, ENSG00000112294, ENSG00000069535, ENSG00000183044	777	8	19256	15.4891	0.391664	0.00421176	0.00397179
GOTERM_BP_DIRECT	GO:1905920~positive regulation of CoA-transferase activity	5	0.633714	0.000161	ENSG00000155368, ENSG00000118137, ENSG00000130203, ENSG00000158874, ENSG00000135744	777	8	19256	15.4891	0.391664	0.00421176	0.00397179
GOTERM_BP_DIRECT	GO:0030301~cholesterol transport	7	0.887199	0.00018	ENSG00000118137, ENSG00000135218, ENSG00000213398, ENSG00000084674, ENSG00000015520, ENSG00000141338, ENSG00000158874	777	22	19256	7.88534	0.426649	0.00463507	0.00437098
GOTERM_BP_DIRECT	GO:0006541~glutamine metabolic process	7	0.887199	0.00018	ENSG00000114021, ENSG00000166840, ENSG00000148672, ENSG00000092621, ENSG00000021826, ENSG00000171793, ENSG00000135423	777	22	19256	7.88534	0.426649	0.00463507	0.00437098
GOTERM_BP_DIRECT	GO:0050427~3'-phosphoadenosine 5'-phosphosulfate metabolic process	6	0.760456	0.000225	ENSG00000197165, ENSG00000197594, ENSG00000109193, ENSG00000128294, ENSG00000196502, ENSG00000105398	777	15	19256	9.913	0.500736	0.00574002	0.00541297
GOTERM_BP_DIRECT	GO:0033490~cholesterol biosynthetic process via lathosterol	4	0.506971	0.000253	ENSG00000116133, ENSG00000147155, ENSG00000109929, ENSG00000172893	777	4	19256	24.7825	0.54228	0.00630161	0.00594257
GOTERM_BP_DIRECT	GO:0033489~cholesterol biosynthetic process via desmosterol	4	0.506971	0.000253	ENSG00000116133, ENSG00000147155, ENSG00000109929, ENSG00000172893	777	4	19256	24.7825	0.54228	0.00630161	0.00594257
GOTERM_BP_DIRECT	GO:0006054~N-acetylneuraminate metabolic process	4	0.506971	0.000253	ENSG00000111726, ENSG00000073849, ENSG00000008513, ENSG00000159921	777	4	19256	24.7825	0.54228	0.00630161	0.00594257
GOTERM_BP_DIRECT	GO:0006107~oxaloacetate metabolic process	5	0.633714	0.00028	ENSG00000114021, ENSG00000100889, ENSG00000014641, ENSG00000124253, ENSG00000125166	777	9	19256	13.7681	0.579435	0.00676589	0.0063804
GOTERM_BP_DIRECT	GO:0046456~icosanoid biosynthetic process	5	0.633714	0.00028	ENSG00000149485, ENSG00000187048, ENSG00000138109, ENSG00000162365, ENSG00000138115	777	9	19256	13.7681	0.579435	0.00676589	0.0063804
GOTERM_BP_DIRECT	GO:0034372~very-low-density lipoprotein particle remodeling	5	0.633714	0.00028	ENSG00000118137, ENSG00000166035, ENSG00000130203, ENSG00000213398, ENSG00000110243	777	9	19256	13.7681	0.579435	0.00676589	0.0063804
GOTERM_BP_DIRECT	GO:0046653~tetrahydrofolate metabolic process	5	0.633714	0.00028	ENSG00000228716, ENSG00000179761, ENSG00000136371, ENSG00000182199, ENSG00000176974	777	9	19256	13.7681	0.579435	0.00676589	0.0063804
GOTERM_BP_DIRECT	GO:0001822~kidney development	15	1.90114	0.000311	ENSG00000104267, ENSG00000095596, ENSG00000213689, ENSG00000130988, ENSG00000131183, ENSG00000081479, ENSG00000135744, ENSG00000187048, ENSG00000134240, ENSG00000128309, ENSG00000164120, ENSG00000106392, ENSG00000121361, ENSG00000130707, ENSG00000162365	777	119	19256	3.12384	0.617902	0.00745681	0.00703195
GOTERM_BP_DIRECT	GO:0034374~low-density lipoprotein particle remodeling	6	0.760456	0.000316	ENSG00000166035, ENSG00000130203, ENSG00000084674, ENSG00000138823, ENSG00000158874, ENSG00000135744	777	16	19256	9.29344	0.623565	0.00751427	0.00708613
GOTERM_BP_DIRECT	GO:0042359~vitamin D metabolic process	5	0.633714	0.000452	ENSG00000160868, ENSG00000140459, ENSG00000081479, ENSG00000145321, ENSG00000140465	777	10	19256	12.3912	0.75284	0.0105864	0.0099832
GOTERM_BP_DIRECT	GO:0006782~protoporphyrinogen IX biosynthetic process	5	0.633714	0.000452	ENSG00000080819, ENSG00000126088, ENSG00000023330, ENSG00000148218, ENSG00000188690	777	10	19256	12.3912	0.75284	0.0105864	0.0099832
GOTERM_BP_DIRECT	GO:0006796~phosphate-containing compound metabolic process	6	0.760456	0.00058	ENSG00000170634, ENSG00000197594, ENSG00000112337, ENSG00000180817, ENSG00000138777, ENSG00000154269	777	18	19256	8.26083	0.833421	0.0134719	0.0127043
GOTERM_BP_DIRECT	GO:0006574~valine catabolic process	4	0.506971	0.000613	ENSG00000198130, ENSG00000106049, ENSG00000119711, ENSG00000103507	777	5	19256	19.826	0.849738	0.0135342	0.0127631
GOTERM_BP_DIRECT	GO:0036101~leukotriene B4 catabolic process	4	0.506971	0.000613	ENSG00000186529, ENSG00000187048, ENSG00000186204, ENSG00000186115	777	5	19256	19.826	0.849738	0.0135342	0.0127631
GOTERM_BP_DIRECT	GO:0034382~chylomicron remnant clearance	4	0.506971	0.000613	ENSG00000166035, ENSG00000130203, ENSG00000130208, ENSG00000110245	777	5	19256	19.826	0.849738	0.0135342	0.0127631
GOTERM_BP_DIRECT	GO:0090205~positive regulation of cholesterol metabolic process	4	0.506971	0.000613	ENSG00000118137, ENSG00000130203, ENSG00000164211, ENSG00000198848	777	5	19256	19.826	0.849738	0.0135342	0.0127631
GOTERM_BP_DIRECT	GO:0042158~lipoprotein biosynthetic process	4	0.506971	0.000613	ENSG00000118137, ENSG00000130203, ENSG00000213398, ENSG00000084674	777	5	19256	19.826	0.849738	0.0135342	0.0127631
GOTERM_BP_DIRECT	GO:0061732~mitochondrial acetyl-CoA biosynthetic process from pyruvate	4	0.506971	0.000613	ENSG00000091140, ENSG00000110435, ENSG00000168291, ENSG00000143158	777	5	19256	19.826	0.849738	0.0135342	0.0127631
GOTERM_BP_DIRECT	GO:0006550~isoleucine catabolic process	4	0.506971	0.000613	ENSG00000075239, ENSG00000103507, ENSG00000196177, ENSG00000072506	777	5	19256	19.826	0.849738	0.0135342	0.0127631
GOTERM_BP_DIRECT	GO:0014070~response to organic cyclic compound	10	1.26743	0.000626	ENSG00000093010, ENSG00000075239, ENSG00000151726, ENSG00000167397, ENSG00000149485, ENSG00000100348, ENSG00000117528, ENSG00000137700, ENSG00000143819, ENSG00000140465	777	60	19256	4.13042	0.855491	0.0137149	0.0129335
GOTERM_BP_DIRECT	GO:0015937~coenzyme A biosynthetic process	5	0.633714	0.000688	ENSG00000075239, ENSG00000152782, ENSG00000120137, ENSG00000127125, ENSG00000097021	777	11	19256	11.2648	0.880779	0.0147642	0.013923
GOTERM_BP_DIRECT	GO:0034379~very-low-density lipoprotein particle assembly	5	0.633714	0.000688	ENSG00000185000, ENSG00000084674, ENSG00000130208, ENSG00000138823, ENSG00000110245	777	11	19256	11.2648	0.880779	0.0147642	0.013923
GOTERM_BP_DIRECT	GO:0006707~cholesterol catabolic process	5	0.633714	0.000688	ENSG00000130203, ENSG00000122787, ENSG00000146233, ENSG00000135929, ENSG00000167910	777	11	19256	11.2648	0.880779	0.0147642	0.013923
GOTERM_BP_DIRECT	GO:0009636~response to toxic substance	12	1.52091	0.000729	ENSG00000105852, ENSG00000069535, ENSG00000128309, ENSG00000170482, ENSG00000021826, ENSG00000149124, ENSG00000143819, ENSG00000120915, ENSG00000170430, ENSG00000157103, ENSG00000005421, ENSG00000198848	777	87	19256	3.41828	0.894798	0.0155245	0.01464
GOTERM_BP_DIRECT	GO:0046686~response to cadmium ion	7	0.887199	0.00074	ENSG00000140263, ENSG00000001084, ENSG00000131183, ENSG00000121691, ENSG00000162882, ENSG00000148218, ENSG00000118520	777	28	19256	6.19562	0.898278	0.0156484	0.0147568
GOTERM_BP_DIRECT	GO:0019432~triglyceride biosynthetic process	6	0.760456	0.000761	ENSG00000151726, ENSG00000185000, ENSG00000166391, ENSG00000119927, ENSG00000062282, ENSG00000124003	777	19	19256	7.82605	0.904865	0.015997	0.0150856
GOTERM_BP_DIRECT	GO:0007568~aging	19	2.40811	0.000888	ENSG00000091140, ENSG00000115919, ENSG00000108515, ENSG00000149485, ENSG00000130988, ENSG00000117009, ENSG00000135744, ENSG00000152234, ENSG00000118520, ENSG00000142168, ENSG00000113161, ENSG00000167468, ENSG00000001084, ENSG00000183044, ENSG00000121691, ENSG00000130707, ENSG00000070501, ENSG00000124253, ENSG00000140465	777	194	19256	2.42715	0.935641	0.0185274	0.0174718
GOTERM_BP_DIRECT	GO:0006814~sodium ion transport	12	1.52091	0.000971	ENSG00000112337, ENSG00000158296, ENSG00000179520, ENSG00000170482, ENSG00000198743, ENSG00000188338, ENSG00000139180, ENSG00000139209, ENSG00000100652, ENSG00000124564, ENSG00000007216, ENSG00000148942	777	90	19256	3.30433	0.950237	0.0201276	0.0189808
GOTERM_BP_DIRECT	GO:0006739~NADP metabolic process	5	0.633714	0.001	ENSG00000106633, ENSG00000014641, ENSG00000065833, ENSG00000169738, ENSG00000138413	777	12	19256	10.326	0.954466	0.0204487	0.0192836
GOTERM_BP_DIRECT	GO:0009435~NAD biosynthetic process	5	0.633714	0.001	ENSG00000115919, ENSG00000106733, ENSG00000162882, ENSG00000103485, ENSG00000163864	777	12	19256	10.326	0.954466	0.0204487	0.0192836
GOTERM_BP_DIRECT	GO:0098810~neurotransmitter reuptake	4	0.506971	0.00119001	ENSG00000112759, ENSG00000110436, ENSG00000103546, ENSG00000157103	777	6	19256	16.5217	0.97473	0.0233081	0.0219801
GOTERM_BP_DIRECT	GO:0006572~tyrosine catabolic process	4	0.506971	0.00119001	ENSG00000113924, ENSG00000103876, ENSG00000100577, ENSG00000158104	777	6	19256	16.5217	0.97473	0.0233081	0.0219801
GOTERM_BP_DIRECT	GO:0070508~cholesterol import	4	0.506971	0.00119001	ENSG00000118137, ENSG00000135218, ENSG00000164211, ENSG00000172345	777	6	19256	16.5217	0.97473	0.0233081	0.0219801
GOTERM_BP_DIRECT	GO:0006105~succinate metabolic process	4	0.506971	0.00119001	ENSG00000073578, ENSG00000112294, ENSG00000172340, ENSG00000117118	777	6	19256	16.5217	0.97473	0.0233081	0.0219801
GOTERM_BP_DIRECT	GO:0006066~alcohol metabolic process	4	0.506971	0.00119001	ENSG00000198099, ENSG00000157326, ENSG00000111275, ENSG00000187758	777	6	19256	16.5217	0.97473	0.0233081	0.0219801
GOTERM_BP_DIRECT	GO:0006555~methionine metabolic process	4	0.506971	0.00119001	ENSG00000175806, ENSG00000100714, ENSG00000124713, ENSG00000182551	777	6	19256	16.5217	0.97473	0.0233081	0.0219801
GOTERM_BP_DIRECT	GO:0006487~protein N-linked glycosylation	9	1.14068	0.00119219	ENSG00000120697, ENSG00000159063, ENSG00000100417, ENSG00000253710, ENSG00000187097, ENSG00000138821, ENSG00000167130, ENSG00000168282, ENSG00000008513	777	53	19256	4.20835	0.9749	0.0233081	0.0219801
GOTERM_BP_DIRECT	GO:0033762~response to glucagon	5	0.633714	0.00139805	ENSG00000129596, ENSG00000134240, ENSG00000023839, ENSG00000179091, ENSG00000151552	777	13	19256	9.53173	0.986721	0.0271608	0.0256133
GOTERM_BP_DIRECT	GO:0045454~cell redox homeostasis	8	1.01394	0.00152513	ENSG00000091140, ENSG00000165672, ENSG00000001084, ENSG00000117450, ENSG00000117592, ENSG00000100348, ENSG00000167815, ENSG00000126432	777	43	19256	4.6107	0.991038	0.0294446	0.027767
GOTERM_BP_DIRECT	GO:0051384~response to glucocorticoid	10	1.26743	0.0015681	ENSG00000083123, ENSG00000213398, ENSG00000129596, ENSG00000172482, ENSG00000162688, ENSG00000158874, ENSG00000171885, ENSG00000148218, ENSG00000150540, ENSG00000114200	777	68	19256	3.64448	0.992153	0.030086	0.0283718
GOTERM_BP_DIRECT	GO:0055085~transmembrane transport	21	2.6616	0.00161019	ENSG00000069431, ENSG00000134538, ENSG00000135917, ENSG00000111700, ENSG00000138942, ENSG00000151229, ENSG00000171885, ENSG00000117479, ENSG00000118777, ENSG00000173638, ENSG00000143921, ENSG00000142494, ENSG00000084453, ENSG00000023839, ENSG00000141338, ENSG00000141469, ENSG00000100652, ENSG00000146411, ENSG00000161798, ENSG00000100372, ENSG00000184999	777	238	19256	2.18669	0.993111	0.0307029	0.0289536
GOTERM_BP_DIRECT	GO:0060416~response to growth hormone	5	0.633714	0.00189526	ENSG00000134240, ENSG00000021826, ENSG00000131183, ENSG00000130707, ENSG00000145545	777	14	19256	8.85089	0.997149	0.0354815	0.0334599
GOTERM_BP_DIRECT	GO:0034383~low-density lipoprotein particle clearance	5	0.633714	0.00189526	ENSG00000107798, ENSG00000135218, ENSG00000100292, ENSG00000084674, ENSG00000062282	777	14	19256	8.85089	0.997149	0.0354815	0.0334599
GOTERM_BP_DIRECT	GO:0090181~regulation of cholesterol metabolic process	5	0.633714	0.00189526	ENSG00000115361, ENSG00000130203, ENSG00000120915, ENSG00000062282, ENSG00000131781	777	14	19256	8.85089	0.997149	0.0354815	0.0334599
GOTERM_BP_DIRECT	GO:0006563~L-serine metabolic process	4	0.506971	0.00202019	ENSG00000172482, ENSG00000182199, ENSG00000160200, ENSG00000176974	777	7	19256	14.1614	0.998063	0.0373675	0.0352384
GOTERM_BP_DIRECT	GO:0006085~acetyl-CoA biosynthetic process	4	0.506971	0.00202019	ENSG00000075239, ENSG00000103150, ENSG00000127125, ENSG00000131069	777	7	19256	14.1614	0.998063	0.0373675	0.0352384
GOTERM_BP_DIRECT	GO:0070542~response to fatty acid	6	0.760456	0.00235477	ENSG00000135218, ENSG00000099194, ENSG00000121691, ENSG00000117305, ENSG00000148218, ENSG00000005421	777	24	19256	6.19562	0.999313	0.0430408	0.0405885
GOTERM_BP_DIRECT	GO:1904659~glucose transmembrane transport	6	0.760456	0.00235477	ENSG00000109667, ENSG00000142583, ENSG00000163581, ENSG00000198743, ENSG00000181856, ENSG00000146411	777	24	19256	6.19562	0.999313	0.0430408	0.0405885
GOTERM_BP_DIRECT	GO:0046655~folic acid metabolic process	5	0.633714	0.00250268	ENSG00000173638, ENSG00000228716, ENSG00000136371, ENSG00000182199, ENSG00000176974	777	15	19256	8.26083	0.999565	0.0447797	0.0422283
GOTERM_BP_DIRECT	GO:0046685~response to arsenic-containing substance	5	0.633714	0.00250268	ENSG00000080819, ENSG00000001084, ENSG00000023839, ENSG00000148218, ENSG00000140465	777	15	19256	8.26083	0.999565	0.0447797	0.0422283
GOTERM_BP_DIRECT	GO:0008654~phospholipid biosynthetic process	7	0.887199	0.0025079	ENSG00000155189, ENSG00000088766, ENSG00000111666, ENSG00000149485, ENSG00000139914, ENSG00000176485, ENSG00000119927	777	35	19256	4.9565	0.999572	0.0447797	0.0422283
GOTERM_BP_DIRECT	GO:2000379~positive regulation of reactive oxygen species metabolic process	7	0.887199	0.0025079	ENSG00000180210, ENSG00000124588, ENSG00000158125, ENSG00000135744, ENSG00000169738, ENSG00000157326, ENSG00000159228	777	35	19256	4.9565	0.999572	0.0447797	0.0422283
GOTERM_BP_DIRECT	GO:0006656~phosphatidylcholine biosynthetic process	6	0.760456	0.00284711	ENSG00000118137, ENSG00000213398, ENSG00000111666, ENSG00000134255, ENSG00000158874, ENSG00000133027	777	25	19256	5.9478	0.99985	0.0502555	0.0473921
GOTERM_BP_DIRECT	GO:0006783~heme biosynthetic process	6	0.760456	0.00284711	ENSG00000080819, ENSG00000126088, ENSG00000144659, ENSG00000023330, ENSG00000148218, ENSG00000188690	777	25	19256	5.9478	0.99985	0.0502555	0.0473921
GOTERM_BP_DIRECT	GO:0072593~reactive oxygen species metabolic process	7	0.887199	0.00290859	ENSG00000142168, ENSG00000186010, ENSG00000188906, ENSG00000164258, ENSG00000023228, ENSG00000135423, ENSG00000213619	777	36	19256	4.81882	0.999876	0.0510491	0.0481405
GOTERM_BP_DIRECT	GO:0021762~substantia nigra development	8	1.01394	0.00292895	ENSG00000108515, ENSG00000069535, ENSG00000148672, ENSG00000198668, ENSG00000116459, ENSG00000126267, ENSG00000154723, ENSG00000213619	777	48	19256	4.13042	0.999884	0.0511161	0.0482036
GOTERM_BP_DIRECT	GO:0006869~lipid transport	11	1.39417	0.00306465	ENSG00000118137, ENSG00000118777, ENSG00000130203, ENSG00000214530, ENSG00000130208, ENSG00000116171, ENSG00000110243, ENSG00000110245, ENSG00000141338, ENSG00000158874, ENSG00000141179	777	89	19256	3.06301	0.999924	0.052359	0.0493757
GOTERM_BP_DIRECT	GO:0009086~methionine biosynthetic process	4	0.506971	0.00313577	ENSG00000100714, ENSG00000182551, ENSG00000145692, ENSG00000132840	777	8	19256	12.3912	0.999939	0.052359	0.0493757
GOTERM_BP_DIRECT	GO:0015747~urate transport	4	0.506971	0.00313577	ENSG00000118777, ENSG00000109667, ENSG00000124568, ENSG00000124564	777	8	19256	12.3912	0.999939	0.052359	0.0493757
GOTERM_BP_DIRECT	GO:0072531~pyrimidine-containing compound transmembrane transport	4	0.506971	0.00313577	ENSG00000112759, ENSG00000175003, ENSG00000103569, ENSG00000137860	777	8	19256	12.3912	0.999939	0.052359	0.0493757
GOTERM_BP_DIRECT	GO:0006651~diacylglycerol biosynthetic process	4	0.506971	0.00313577	ENSG00000166391, ENSG00000119927, ENSG00000062282, ENSG00000124003	777	8	19256	12.3912	0.999939	0.052359	0.0493757
GOTERM_BP_DIRECT	GO:0006584~catecholamine metabolic process	4	0.506971	0.00313577	ENSG00000093010, ENSG00000132437, ENSG00000197165, ENSG00000196502	777	8	19256	12.3912	0.999939	0.052359	0.0493757
GOTERM_BP_DIRECT	GO:0006166~purine ribonucleoside salvage	4	0.506971	0.00313577	ENSG00000198805, ENSG00000156110, ENSG00000198931, ENSG00000165704	777	8	19256	12.3912	0.999939	0.052359	0.0493757
GOTERM_BP_DIRECT	GO:0006729~tetrahydrobiopterin biosynthetic process	4	0.506971	0.00313577	ENSG00000228716, ENSG00000131979, ENSG00000151552, ENSG00000166228	777	8	19256	12.3912	0.999939	0.052359	0.0493757

## Sheet: FunctionalAnnots_AHUp-reg
Category	Term	Count	%	PValue	Genes	List Total	Pop Hits	Pop Total	Fold Enrichment	Bonferroni	Benjamini	FDR
GOTERM_BP_DIRECT	GO:0006468~protein phosphorylation	339	12.2118	2.87e-169	ENSG00000172071, ENSG00000006837, ENSG00000107779, ENSG00000263528, ENSG00000198586, ENSG00000180370, ENSG00000135446, ENSG00000159899, ENSG00000138395, ENSG00000136098, ENSG00000119408, ENSG00000204435, ENSG00000163482, ENSG00000106683, ENSG00000102882, ENSG00000165304, ENSG00000107643, ENSG00000114739, ENSG00000106799, ENSG00000176444, ENSG00000115825, ENSG00000110931, ENSG00000133275, ENSG0000…	2734	501	19256	4.76573	1.93e-165	1.93e-165	1.83e-165
GOTERM_BP_DIRECT	GO:0046777~protein autophosphorylation	154	5.54755	4.52e-101	ENSG00000172071, ENSG00000097007, ENSG00000066468, ENSG00000072062, ENSG00000180370, ENSG00000006432, ENSG00000173327, ENSG00000100749, ENSG00000165025, ENSG00000146904, ENSG00000119408, ENSG00000141736, ENSG00000086232, ENSG00000058729, ENSG00000165304, ENSG00000126583, ENSG00000176444, ENSG00000197122, ENSG00000114738, ENSG00000110931, ENSG00000133275, ENSG00000104814, ENSG00000028116, ENSG0000…	2734	181	19256	5.99252	3.04e-97	1.52e-97	1.45e-97
GOTERM_BP_DIRECT	GO:0018105~peptidyl-serine phosphorylation	148	5.33141	3.67e-92	ENSG00000099308, ENSG00000106688, ENSG00000172071, ENSG00000263528, ENSG00000198586, ENSG00000151414, ENSG00000072062, ENSG00000180370, ENSG00000110422, ENSG00000100749, ENSG00000143479, ENSG00000165025, ENSG00000119408, ENSG00000134072, ENSG00000102882, ENSG00000107643, ENSG00000106799, ENSG00000126583, ENSG00000197122, ENSG00000114738, ENSG00000175634, ENSG00000133275, ENSG00000104814, ENSG0000…	2734	181	19256	5.75905	2.47e-88	8.23e-89	7.82e-89
GOTERM_BP_DIRECT	GO:0018108~peptidyl-tyrosine phosphorylation	110	3.96254	1.73e-65	ENSG00000135605, ENSG00000097007, ENSG00000066468, ENSG00000105639, ENSG00000110422, ENSG00000143479, ENSG00000165025, ENSG00000146904, ENSG00000141736, ENSG00000108984, ENSG00000167601, ENSG00000165304, ENSG00000214102, ENSG00000176444, ENSG00000197122, ENSG00000110931, ENSG00000135333, ENSG00000047936, ENSG00000169071, ENSG00000154237, ENSG00000113240, ENSG00000010671, ENSG00000166483, ENSG0000…	2734	139	19256	5.57372	1.17e-61	2.91e-62	2.77e-62
GOTERM_BP_DIRECT	GO:0035556~intracellular signal transduction	212	7.63689	6.18e-64	ENSG00000121281, ENSG00000198586, ENSG00000180370, ENSG00000159899, ENSG00000162390, ENSG00000138031, ENSG00000102882, ENSG00000165304, ENSG00000107643, ENSG00000106799, ENSG00000197122, ENSG00000114738, ENSG00000115825, ENSG00000173175, ENSG00000104814, ENSG00000104936, ENSG00000131771, ENSG00000115020, ENSG00000010671, ENSG00000185386, ENSG00000163932, ENSG00000127952, ENSG00000105221, ENSG0000…	2734	450	19256	3.31811	4.16e-60	8.31e-61	7.9e-61
GOTERM_BP_DIRECT	GO:0006470~protein dephosphorylation	111	3.99856	2.61e-58	ENSG00000073711, ENSG00000110786, ENSG00000149177, ENSG00000040199, ENSG00000132334, ENSG00000152104, ENSG00000120875, ENSG00000138032, ENSG00000188386, ENSG00000141298, ENSG00000164332, ENSG00000144724, ENSG00000153707, ENSG00000120910, ENSG00000188542, ENSG00000127947, ENSG00000130829, ENSG00000144048, ENSG00000158716, ENSG00000196396, ENSG00000274391, ENSG00000081721, ENSG00000134242, ENSG0000…	2734	155	19256	5.04381	1.75e-54	2.92e-55	2.78e-55
GOTERM_BP_DIRECT	GO:0005975~carbohydrate metabolic process	115	4.14265	1.93e-55	ENSG00000130313, ENSG00000103174, ENSG00000068001, ENSG00000130714, ENSG00000175066, ENSG00000118276, ENSG00000197417, ENSG00000067829, ENSG00000085662, ENSG00000013375, ENSG00000163521, ENSG00000103044, ENSG00000104774, ENSG00000070610, ENSG00000135454, ENSG00000110013, ENSG00000121578, ENSG00000243480, ENSG00000086062, ENSG00000105220, ENSG00000166800, ENSG00000135702, ENSG00000134216, ENSG0000…	2734	172	19256	4.70909	1.29e-51	1.85e-52	1.76e-52
GOTERM_BP_DIRECT	GO:0006486~protein glycosylation	98	3.53026	2.46e-52	ENSG00000129562, ENSG00000103174, ENSG00000134910, ENSG00000160408, ENSG00000113532, ENSG00000118276, ENSG00000119523, ENSG00000164574, ENSG00000100626, ENSG00000185274, ENSG00000157350, ENSG00000141458, ENSG00000183778, ENSG00000156413, ENSG00000070731, ENSG00000235863, ENSG00000170340, ENSG00000121578, ENSG00000033011, ENSG00000144278, ENSG00000102595, ENSG00000110328, ENSG00000178234, ENSG0000…	2734	135	19256	5.11281	1.65e-48	2.07e-49	1.96e-49
GOTERM_BP_DIRECT	GO:0016310~phosphorylation	86	3.09798	2.58e-41	ENSG00000160209, ENSG00000068120, ENSG00000241973, ENSG00000137825, ENSG00000155252, ENSG00000166908, ENSG00000175066, ENSG00000004455, ENSG00000135002, ENSG00000180370, ENSG00000229894, ENSG00000197417, ENSG00000008130, ENSG00000059573, ENSG00000229937, ENSG00000101911, ENSG00000188266, ENSG00000139163, ENSG00000167363, ENSG00000100422, ENSG00000143393, ENSG00000086475, ENSG00000143398, ENSG0000…	2734	129	19256	4.69544	1.74e-37	1.93e-38	1.83e-38
GOTERM_BP_DIRECT	GO:0018107~peptidyl-threonine phosphorylation	56	2.01729	4.18e-33	ENSG00000134318, ENSG00000177169, ENSG00000130758, ENSG00000072062, ENSG00000110422, ENSG00000143479, ENSG00000171219, ENSG00000204435, ENSG00000084774, ENSG00000184304, ENSG00000107643, ENSG00000106799, ENSG00000070770, ENSG00000157540, ENSG00000169032, ENSG00000118046, ENSG00000101306, ENSG00000163932, ENSG00000101266, ENSG00000140992, ENSG00000135503, ENSG00000173020, ENSG00000139625, ENSG0000…	2734	71	19256	5.55517	2.81e-29	2.81e-30	2.67e-30
GOTERM_BP_DIRECT	GO:0006511~ubiquitin-dependent protein catabolic process	121	4.35879	1.23e-31	ENSG00000175063, ENSG00000108106, ENSG00000198742, ENSG00000136014, ENSG00000177889, ENSG00000119401, ENSG00000080802, ENSG00000114062, ENSG00000153827, ENSG00000090686, ENSG00000276043, ENSG00000122257, ENSG00000129204, ENSG00000085382, ENSG00000156256, ENSG00000108854, ENSG00000170185, ENSG00000154914, ENSG00000069869, ENSG00000116514, ENSG00000058056, ENSG00000186591, ENSG00000182670, ENSG0000…	2734	282	19256	3.02207	8.28e-28	7.53e-29	7.15e-29
GOTERM_BP_DIRECT	GO:0000209~protein polyubiquitination	85	3.06196	2.29e-27	ENSG00000151692, ENSG00000104343, ENSG00000175063, ENSG00000075975, ENSG00000108106, ENSG00000107854, ENSG00000198742, ENSG00000110344, ENSG00000197579, ENSG00000119048, ENSG00000077152, ENSG00000177889, ENSG00000119401, ENSG00000132256, ENSG00000086758, ENSG00000114062, ENSG00000153827, ENSG00000140367, ENSG00000182247, ENSG00000184787, ENSG00000034677, ENSG00000198060, ENSG00000100023, ENSG0000…	2734	173	19256	3.46051	1.54e-23	1.29e-24	1.22e-24
GOTERM_BP_DIRECT	GO:0007169~transmembrane receptor protein tyrosine kinase signaling pathway	72	2.59366	8.03e-27	ENSG00000174292, ENSG00000066468, ENSG00000136573, ENSG00000171105, ENSG00000144724, ENSG00000165025, ENSG00000146904, ENSG00000141736, ENSG00000142627, ENSG00000120156, ENSG00000167601, ENSG00000106123, ENSG00000140443, ENSG00000182866, ENSG00000183317, ENSG00000197122, ENSG00000113721, ENSG00000061938, ENSG00000135333, ENSG00000047936, ENSG00000169071, ENSG00000204580, ENSG00000051382, ENSG0000…	2734	132	19256	3.84172	5.4e-23	4.15e-24	3.94e-24
GOTERM_BP_DIRECT	GO:0033674~positive regulation of kinase activity	51	1.83718	4.86e-26	ENSG00000066468, ENSG00000171105, ENSG00000146904, ENSG00000141736, ENSG00000142627, ENSG00000120156, ENSG00000167601, ENSG00000106123, ENSG00000140443, ENSG00000183317, ENSG00000113721, ENSG00000135333, ENSG00000047936, ENSG00000169071, ENSG00000204580, ENSG00000102755, ENSG00000145242, ENSG00000070886, ENSG00000122025, ENSG00000030304, ENSG00000160867, ENSG00000198400, ENSG00000140538, ENSG0000…	2734	73	19256	4.92056	3.27e-22	2.33e-23	2.22e-23
GOTERM_BP_DIRECT	GO:0006629~lipid metabolic process	90	3.24207	7.79e-24	ENSG00000178773, ENSG00000068366, ENSG00000064763, ENSG00000151498, ENSG00000158006, ENSG00000168092, ENSG00000110583, ENSG00000204195, ENSG00000079462, ENSG00000184381, ENSG00000083720, ENSG00000160211, ENSG00000011198, ENSG00000155093, ENSG00000257365, ENSG00000176194, ENSG00000164535, ENSG00000105552, ENSG00000183778, ENSG00000242515, ENSG00000074416, ENSG00000163803, ENSG00000132746, ENSG0000…	2734	209	19256	3.03294	5.24e-20	3.49e-21	3.32e-21
GOTERM_BP_DIRECT	GO:0035335~peptidyl-tyrosine dephosphorylation	33	1.18876	7e-22	ENSG00000153233, ENSG00000110786, ENSG00000149177, ENSG00000111679, ENSG00000111077, ENSG00000120875, ENSG00000167065, ENSG00000189037, ENSG00000127947, ENSG00000130829, ENSG00000184545, ENSG00000184207, ENSG00000108861, ENSG00000104313, ENSG00000112679, ENSG00000196396, ENSG00000175354, ENSG00000142949, ENSG00000105426, ENSG00000163629, ENSG00000072135, ENSG00000111266, ENSG00000139318, ENSG0000…	2734	38	19256	6.11643	4.7e-18	2.94e-19	2.79e-19
GOTERM_BP_DIRECT	GO:0000165~MAPK cascade	64	2.30548	2.81e-21	ENSG00000071054, ENSG00000076984, ENSG00000111679, ENSG00000006432, ENSG00000173327, ENSG00000126934, ENSG00000034152, ENSG00000149930, ENSG00000130829, ENSG00000089022, ENSG00000188706, ENSG00000102882, ENSG00000108984, ENSG00000143674, ENSG00000095015, ENSG00000154310, ENSG00000114738, ENSG00000110931, ENSG00000141639, ENSG00000197442, ENSG00000107968, ENSG00000172680, ENSG00000169032, ENSG0000…	2734	128	19256	3.52158	1.89e-17	1.11e-18	1.06e-18
GOTERM_BP_DIRECT	GO:0006661~phosphatidylinositol biosynthetic process	36	1.29683	4.4e-21	ENSG00000163719, ENSG00000003987, ENSG00000241973, ENSG00000155252, ENSG00000132958, ENSG00000148384, ENSG00000078269, ENSG00000112367, ENSG00000139505, ENSG00000153933, ENSG00000132376, ENSG00000171862, ENSG00000198825, ENSG00000125505, ENSG00000185133, ENSG00000143393, ENSG00000109452, ENSG00000163624, ENSG00000143398, ENSG00000102010, ENSG00000130304, ENSG00000168918, ENSG00000211456, ENSG0000…	2734	46	19256	5.51204	2.96e-17	1.64e-18	1.56e-18
GOTERM_BP_DIRECT	GO:0030148~sphingolipid biosynthetic process	37	1.33285	8.99e-21	ENSG00000172292, ENSG00000090054, ENSG00000067113, ENSG00000066322, ENSG00000139624, ENSG00000168350, ENSG00000078124, ENSG00000198964, ENSG00000163082, ENSG00000154227, ENSG00000197977, ENSG00000006534, ENSG00000143753, ENSG00000143418, ENSG00000141934, ENSG00000188921, ENSG00000063176, ENSG00000012660, ENSG00000184304, ENSG00000167769, ENSG00000176170, ENSG00000177076, ENSG00000132746, ENSG0000…	2734	49	19256	5.3183	6.04e-17	3.04e-18	2.89e-18
GOTERM_BP_DIRECT	GO:0016311~dephosphorylation	39	1.4049	9.04e-21	ENSG00000163719, ENSG00000155893, ENSG00000170191, ENSG00000138814, ENSG00000107758, ENSG00000132958, ENSG00000172531, ENSG00000132376, ENSG00000171862, ENSG00000120875, ENSG00000163286, ENSG00000162551, ENSG00000167065, ENSG00000163283, ENSG00000188542, ENSG00000149599, ENSG00000127329, ENSG00000184545, ENSG00000184207, ENSG00000108861, ENSG00000259431, ENSG00000158716, ENSG00000112679, ENSG0000…	2734	54	19256	5.08673	6.08e-17	3.04e-18	2.89e-18
GOTERM_BP_DIRECT	GO:0036211~protein modification process	47	1.69308	4.47e-20	ENSG00000155313, ENSG00000129465, ENSG00000103275, ENSG00000092295, ENSG00000103174, ENSG00000108106, ENSG00000125780, ENSG00000099804, ENSG00000151292, ENSG00000006837, ENSG00000144182, ENSG00000097007, ENSG00000134013, ENSG00000113532, ENSG00000159339, ENSG00000144843, ENSG00000144744, ENSG00000143799, ENSG00000078061, ENSG00000185651, ENSG00000109332, ENSG00000086475, ENSG00000205629, ENSG0000…	2734	78	19256	4.24396	3.01e-16	1.43e-17	1.36e-17
GOTERM_BP_DIRECT	GO:0016266~O-glycan processing	33	1.18876	5.64e-20	ENSG00000178234, ENSG00000139629, ENSG00000176597, ENSG00000198488, ENSG00000141429, ENSG00000140835, ENSG00000158089, ENSG00000115339, ENSG00000126091, ENSG00000131386, ENSG00000156966, ENSG00000130035, ENSG00000118017, ENSG00000164574, ENSG00000157350, ENSG00000176928, ENSG00000110080, ENSG00000176383, ENSG00000257594, ENSG00000070731, ENSG00000136840, ENSG00000136542, ENSG00000170340, ENSG0000…	2734	41	19256	5.66889	3.79e-16	1.72e-17	1.64e-17
GOTERM_BP_DIRECT	GO:1902600~hydrogen ion transmembrane transport	62	2.23343	4.01e-19	ENSG00000105675, ENSG00000075415, ENSG00000197496, ENSG00000091664, ENSG00000155097, ENSG00000180251, ENSG00000113732, ENSG00000117410, ENSG00000143153, ENSG00000033627, ENSG00000163406, ENSG00000018625, ENSG00000066230, ENSG00000182902, ENSG00000159720, ENSG00000116039, ENSG00000076351, ENSG00000131055, ENSG00000112992, ENSG00000169359, ENSG00000119899, ENSG00000250565, ENSG00000139370, ENSG0000…	2734	131	19256	3.3334	2.7e-15	1.13e-16	1.07e-16
GOTERM_BP_DIRECT	GO:0006493~protein O-linked glycosylation	36	1.29683	4.05e-19	ENSG00000178234, ENSG00000110328, ENSG00000139629, ENSG00000174473, ENSG00000130714, ENSG00000141429, ENSG00000158089, ENSG00000115339, ENSG00000171124, ENSG00000131386, ENSG00000198408, ENSG00000130035, ENSG00000118017, ENSG00000164574, ENSG00000100626, ENSG00000185274, ENSG00000176928, ENSG00000013375, ENSG00000163389, ENSG00000156413, ENSG00000257594, ENSG00000070731, ENSG00000172461, ENSG0000…	2734	50	19256	5.07108	2.72e-15	1.13e-16	1.07e-16
GOTERM_BP_DIRECT	GO:0006464~cellular protein modification process	52	1.8732	4.21e-19	ENSG00000103174, ENSG00000108106, ENSG00000151292, ENSG00000006837, ENSG00000097007, ENSG00000113532, ENSG00000159339, ENSG00000144843, ENSG00000086475, ENSG00000129204, ENSG00000164414, ENSG00000104774, ENSG00000198373, ENSG00000115828, ENSG00000130725, ENSG00000081721, ENSG00000116237, ENSG00000112079, ENSG00000113083, ENSG00000105221, ENSG00000104055, ENSG00000129465, ENSG00000103275, ENSG0000…	2734	97	19256	3.77571	2.83e-15	1.13e-16	1.07e-16
GOTERM_BP_DIRECT	GO:0006811~ion transport	63	2.26945	4.56e-18	ENSG00000089060, ENSG00000155850, ENSG00000106688, ENSG00000149452, ENSG00000091664, ENSG00000099624, ENSG00000180251, ENSG00000165060, ENSG00000145217, ENSG00000225697, ENSG00000188467, ENSG00000101438, ENSG00000091137, ENSG00000091138, ENSG00000070915, ENSG00000163406, ENSG00000256870, ENSG00000066230, ENSG00000182902, ENSG00000118160, ENSG00000064651, ENSG00000155886, ENSG00000174502, ENSG0000…	2734	140	19256	3.16942	3.06e-14	1.18e-15	1.12e-15
GOTERM_BP_DIRECT	GO:0070936~protein K48-linked ubiquitination	40	1.44092	6.19e-18	ENSG00000072401, ENSG00000175063, ENSG00000099804, ENSG00000180233, ENSG00000070423, ENSG00000170035, ENSG00000197579, ENSG00000119048, ENSG00000077152, ENSG00000119401, ENSG00000078140, ENSG00000162298, ENSG00000168159, ENSG00000114062, ENSG00000186187, ENSG00000118518, ENSG00000145495, ENSG00000109332, ENSG00000011275, ENSG00000140367, ENSG00000182247, ENSG00000184787, ENSG00000085382, ENSG0000…	2734	64	19256	4.40198	4.16e-14	1.54e-15	1.46e-15
GOTERM_BP_DIRECT	GO:0006487~protein N-linked glycosylation	36	1.29683	7.39e-18	ENSG00000129562, ENSG00000131446, ENSG00000182858, ENSG00000134910, ENSG00000104723, ENSG00000071073, ENSG00000171124, ENSG00000086848, ENSG00000152127, ENSG00000175548, ENSG00000115275, ENSG00000205301, ENSG00000088035, ENSG00000013375, ENSG00000163527, ENSG00000167889, ENSG00000198380, ENSG00000027847, ENSG00000156413, ENSG00000128242, ENSG00000172461, ENSG00000163902, ENSG00000131459, ENSG0000…	2734	53	19256	4.78403	4.97e-14	1.77e-15	1.69e-15
GOTERM_BP_DIRECT	GO:0016042~lipid catabolic process	51	1.83718	1.47e-17	ENSG00000177565, ENSG00000187091, ENSG00000075651, ENSG00000115556, ENSG00000158006, ENSG00000168092, ENSG00000079462, ENSG00000007168, ENSG00000184381, ENSG00000135241, ENSG00000138193, ENSG00000188784, ENSG00000100344, ENSG00000164535, ENSG00000105223, ENSG00000179598, ENSG00000175198, ENSG00000204386, ENSG00000240891, ENSG00000188257, ENSG00000137392, ENSG00000129219, ENSG00000032444, ENSG0000…	2734	100	19256	3.59201	9.89e-14	3.41e-15	3.24e-15
GOTERM_BP_DIRECT	GO:0016579~protein deubiquitination	52	1.8732	1.5e-16	ENSG00000136014, ENSG00000085982, ENSG00000101557, ENSG00000138592, ENSG00000090686, ENSG00000124356, ENSG00000129204, ENSG00000048028, ENSG00000156256, ENSG00000111667, ENSG00000170185, ENSG00000154914, ENSG00000172046, ENSG00000135655, ENSG00000115464, ENSG00000118369, ENSG00000114374, ENSG00000058056, ENSG00000164663, ENSG00000223443, ENSG00000083799, ENSG00000103404, ENSG00000162402, ENSG0000…	2734	108	19256	3.39115	7.47e-13	3.35e-14	3.19e-14
GOTERM_BP_DIRECT	GO:0018345~protein palmitoylation	22	0.792507	2.73e-16	ENSG00000156599, ENSG00000184307, ENSG00000159714, ENSG00000102383, ENSG00000175893, ENSG00000177054, ENSG00000186908, ENSG00000104219, ENSG00000175048, ENSG00000135821, ENSG00000204160, ENSG00000153786, ENSG00000177108, ENSG00000054392, ENSG00000171307, ENSG00000023041, ENSG00000163812, ENSG00000102312, ENSG00000099904, ENSG00000188706, ENSG00000160446, ENSG00000180776	2734	23	19256	6.73694	1.49e-12	5.83e-14	5.54e-14
GOTERM_BP_DIRECT	GO:0006024~glycosaminoglycan biosynthetic process	24	0.864553	2.78e-16	ENSG00000176022, ENSG00000027847, ENSG00000111846, ENSG00000155893, ENSG00000149541, ENSG00000109814, ENSG00000113721, ENSG00000151348, ENSG00000136542, ENSG00000213614, ENSG00000105509, ENSG00000249853, ENSG00000171004, ENSG00000002587, ENSG00000136720, ENSG00000162040, ENSG00000153936, ENSG00000182197, ENSG00000122254, ENSG00000015532, ENSG00000130958, ENSG00000103489, ENSG00000166507, ENSG0000…	2734	27	19256	6.26059	2.24e-12	5.83e-14	5.54e-14
GOTERM_BP_DIRECT	GO:0035725~sodium ion transmembrane transport	51	1.83718	6.15e-16	ENSG00000050438, ENSG00000089060, ENSG00000091664, ENSG00000133065, ENSG00000196517, ENSG00000080493, ENSG00000188467, ENSG00000142185, ENSG00000033867, ENSG00000143153, ENSG00000070915, ENSG00000143630, ENSG00000018625, ENSG00000011083, ENSG00000118160, ENSG00000064651, ENSG00000155886, ENSG00000108576, ENSG00000074803, ENSG00000154025, ENSG00000131389, ENSG00000074621, ENSG00000104888, ENSG0000…	2734	107	19256	3.35702	4.48e-12	1.25e-13	1.19e-13
GOTERM_BP_DIRECT	GO:0046856~phosphatidylinositol dephosphorylation	26	0.936599	6.71e-16	ENSG00000102043, ENSG00000003987, ENSG00000155099, ENSG00000132958, ENSG00000148384, ENSG00000078269, ENSG00000112367, ENSG00000139505, ENSG00000132376, ENSG00000171862, ENSG00000198825, ENSG00000165782, ENSG00000185133, ENSG00000109452, ENSG00000068383, ENSG00000168918, ENSG00000211456, ENSG00000274391, ENSG00000150712, ENSG00000204084, ENSG00000159082, ENSG00000063601, ENSG00000100330, ENSG0000…	2734	32	19256	5.72257	4.48e-12	1.33e-13	1.26e-13
GOTERM_BP_DIRECT	GO:0038083~peptidyl-tyrosine autophosphorylation	21	0.756484	1.77e-15	ENSG00000102010, ENSG00000182866, ENSG00000135605, ENSG00000074966, ENSG00000171094, ENSG00000197122, ENSG00000198400, ENSG00000097007, ENSG00000157540, ENSG00000047936, ENSG00000204580, ENSG00000171105, ENSG00000125508, ENSG00000113263, ENSG00000062524, ENSG00000146648, ENSG00000010671, ENSG00000120899, ENSG00000181409, ENSG00000102882, ENSG00000140443	2734	22	19256	6.72302	1.19e-11	3.39e-13	3.22e-13
GOTERM_BP_DIRECT	GO:0006654~phosphatidic acid biosynthetic process	26	0.936599	2.49e-15	ENSG00000102780, ENSG00000158669, ENSG00000116906, ENSG00000176454, ENSG00000153395, ENSG00000138678, ENSG00000065357, ENSG00000075651, ENSG00000204310, ENSG00000153933, ENSG00000186281, ENSG00000172954, ENSG00000149091, ENSG00000058866, ENSG00000100344, ENSG00000011198, ENSG00000160216, ENSG00000145214, ENSG00000130304, ENSG00000162836, ENSG00000169692, ENSG00000026652, ENSG00000134324, ENSG0000…	2734	33	19256	5.54916	1.64e-11	4.65e-13	4.42e-13
GOTERM_BP_DIRECT	GO:0006913~nucleocytoplasmic transport	33	1.18876	4.27e-15	ENSG00000093000, ENSG00000213024, ENSG00000163002, ENSG00000138750, ENSG00000134072, ENSG00000102900, ENSG00000095319, ENSG00000120253, ENSG00000058804, ENSG00000110713, ENSG00000153201, ENSG00000108559, ENSG00000125450, ENSG00000069248, ENSG00000155561, ENSG00000047410, ENSG00000113569, ENSG00000119392, ENSG00000075188, ENSG00000196313, ENSG00000136243, ENSG00000153207, ENSG00000111581, ENSG0000…	2734	52	19256	4.4697	2.84e-11	7.76e-13	7.38e-13
GOTERM_BP_DIRECT	GO:0046854~phosphatidylinositol phosphorylation	34	1.22478	9.7e-15	ENSG00000105851, ENSG00000241973, ENSG00000137825, ENSG00000155252, ENSG00000166908, ENSG00000151151, ENSG00000068745, ENSG00000078142, ENSG00000139144, ENSG00000167103, ENSG00000143393, ENSG00000176095, ENSG00000143398, ENSG00000143772, ENSG00000162813, ENSG00000276293, ENSG00000105647, ENSG00000151689, ENSG00000133056, ENSG00000133731, ENSG00000157106, ENSG00000011405, ENSG00000051382, ENSG0000…	2734	56	19256	4.2762	6.49e-11	1.72e-12	1.63e-12
GOTERM_BP_DIRECT	GO:0035970~peptidyl-threonine dephosphorylation	22	0.792507	1.04e-14	ENSG00000104695, ENSG00000175175, ENSG00000172531, ENSG00000111266, ENSG00000139318, ENSG00000113575, ENSG00000247077, ENSG00000120875, ENSG00000138032, ENSG00000158050, ENSG00000138166, ENSG00000115241, ENSG00000170836, ENSG00000100614, ENSG00000167065, ENSG00000120129, ENSG00000164086, ENSG00000011485, ENSG00000164951, ENSG00000130829, ENSG00000100034, ENSG00000184545	2734	25	19256	6.19798	7.02e-11	1.75e-12	1.66e-12
GOTERM_BP_DIRECT	GO:0009312~oligosaccharide biosynthetic process	22	0.792507	1.04e-14	ENSG00000156413, ENSG00000196371, ENSG00000235863, ENSG00000172461, ENSG00000160408, ENSG00000033170, ENSG00000174951, ENSG00000171124, ENSG00000126091, ENSG00000130383, ENSG00000176920, ENSG00000167080, ENSG00000117069, ENSG00000172318, ENSG00000169255, ENSG00000157350, ENSG00000110080, ENSG00000180549, ENSG00000086062, ENSG00000162630, ENSG00000070526, ENSG00000183778	2734	25	19256	6.19798	7.02e-11	1.75e-12	1.66e-12
GOTERM_BP_DIRECT	GO:0048015~phosphatidylinositol-mediated signaling	31	1.11671	1.67e-14	ENSG00000105851, ENSG00000161714, ENSG00000114805, ENSG00000241973, ENSG00000187091, ENSG00000115556, ENSG00000115896, ENSG00000134853, ENSG00000154822, ENSG00000078142, ENSG00000137841, ENSG00000198825, ENSG00000178538, ENSG00000139144, ENSG00000138193, ENSG00000143393, ENSG00000101333, ENSG00000182621, ENSG00000140443, ENSG00000108443, ENSG00000149782, ENSG00000147162, ENSG00000113721, ENSG0000…	2734	48	19256	4.54871	1.13e-10	2.75e-12	2.61e-12
GOTERM_BP_DIRECT	GO:0032259~methylation	47	1.69308	4.65e-14	ENSG00000145194, ENSG00000107614, ENSG00000176890, ENSG00000165819, ENSG00000111218, ENSG00000132275, ENSG00000116984, ENSG00000110066, ENSG00000010165, ENSG00000123427, ENSG00000160310, ENSG00000126457, ENSG00000185432, ENSG00000123600, ENSG00000167548, ENSG00000101574, ENSG00000165644, ENSG00000205629, ENSG00000144401, ENSG00000181038, ENSG00000105202, ENSG00000099810, ENSG00000241644, ENSG0000…	2734	102	19256	3.24538	3.12e-10	7.44e-12	7.07e-12
GOTERM_BP_DIRECT	GO:0015701~bicarbonate transport	23	0.82853	1.17e-13	ENSG00000050438, ENSG00000155850, ENSG00000144290, ENSG00000215883, ENSG00000004939, ENSG00000114923, ENSG00000112077, ENSG00000159348, ENSG00000065615, ENSG00000174502, ENSG00000145217, ENSG00000167434, ENSG00000147606, ENSG00000113073, ENSG00000112053, ENSG00000225697, ENSG00000080493, ENSG00000188687, ENSG00000166394, ENSG00000091137, ENSG00000164889, ENSG00000091138, ENSG00000033867	2734	29	19256	5.58595	7.85e-10	1.83e-11	1.74e-11
GOTERM_BP_DIRECT	GO:0006631~fatty acid metabolic process	43	1.54899	1.33e-12	ENSG00000130377, ENSG00000158669, ENSG00000073734, ENSG00000104763, ENSG00000116906, ENSG00000175564, ENSG00000068366, ENSG00000180176, ENSG00000242366, ENSG00000175445, ENSG00000159337, ENSG00000176715, ENSG00000186281, ENSG00000005249, ENSG00000205560, ENSG00000244122, ENSG00000205669, ENSG00000081760, ENSG00000084754, ENSG00000135241, ENSG00000162390, ENSG00000169169, ENSG00000121769, ENSG0000…	2734	95	19256	3.18796	8.92e-09	2.03e-10	1.93e-10
GOTERM_BP_DIRECT	GO:0006644~phospholipid metabolic process	32	1.15274	2.27e-12	ENSG00000105499, ENSG00000067113, ENSG00000176454, ENSG00000153395, ENSG00000187091, ENSG00000175445, ENSG00000204310, ENSG00000158786, ENSG00000117598, ENSG00000137841, ENSG00000165782, ENSG00000188784, ENSG00000141934, ENSG00000102125, ENSG00000147535, ENSG00000105198, ENSG00000203805, ENSG00000103066, ENSG00000105520, ENSG00000127472, ENSG00000163803, ENSG00000162836, ENSG00000069764, ENSG0000…	2734	58	19256	3.88588	1.53e-08	3.39e-10	3.23e-10
GOTERM_BP_DIRECT	GO:0006096~glycolytic process	27	0.972622	2.88e-12	ENSG00000074800, ENSG00000105953, ENSG00000105679, ENSG00000164708, ENSG00000159399, ENSG00000111674, ENSG00000172331, ENSG00000170950, ENSG00000134333, ENSG00000226784, ENSG00000102144, ENSG00000156510, ENSG00000141959, ENSG00000067225, ENSG00000078237, ENSG00000197444, ENSG00000159322, ENSG00000111640, ENSG00000156515, ENSG00000152556, ENSG00000171314, ENSG00000123836, ENSG00000149925, ENSG0000…	2734	43	19256	4.42245	1.94e-08	4.21e-10	4e-10
GOTERM_BP_DIRECT	GO:0046855~inositol phosphate dephosphorylation	17	0.612392	3e-12	ENSG00000003987, ENSG00000162813, ENSG00000148384, ENSG00000078269, ENSG00000151689, ENSG00000204084, ENSG00000132376, ENSG00000171862, ENSG00000133731, ENSG00000159082, ENSG00000185133, ENSG00000109452, ENSG00000122126, ENSG00000141401, ENSG00000068383, ENSG00000087053, ENSG00000104331	2734	18	19256	6.65187	2.02e-08	4.21e-10	4e-10
GOTERM_BP_DIRECT	GO:0030206~chondroitin sulfate biosynthetic process	17	0.612392	3e-12	ENSG00000176022, ENSG00000131873, ENSG00000109814, ENSG00000136213, ENSG00000171310, ENSG00000198108, ENSG00000147408, ENSG00000033100, ENSG00000147119, ENSG00000123989, ENSG00000182022, ENSG00000015532, ENSG00000103489, ENSG00000122863, ENSG00000169826, ENSG00000154080, ENSG00000111817	2734	18	19256	6.65187	2.02e-08	4.21e-10	4e-10
GOTERM_BP_DIRECT	GO:1901796~regulation of signal transduction by p53 class mediator	26	0.936599	5.82e-12	ENSG00000172315, ENSG00000178999, ENSG00000083168, ENSG00000165782, ENSG00000118515, ENSG00000036672, ENSG00000142208, ENSG00000187555, ENSG00000087586, ENSG00000149554, ENSG00000147133, ENSG00000149311, ENSG00000089022, ENSG00000100462, ENSG00000108984, ENSG00000143499, ENSG00000183955, ENSG00000100393, ENSG00000064393, ENSG00000198890, ENSG00000111641, ENSG00000074590, ENSG00000118046, ENSG0000…	2734	41	19256	4.46639	3.91e-08	7.98e-10	7.58e-10
GOTERM_BP_DIRECT	GO:0036092~phosphatidylinositol-3-phosphate biosynthetic process	18	0.648415	1.25e-11	ENSG00000105851, ENSG00000078269, ENSG00000112367, ENSG00000196455, ENSG00000133056, ENSG00000078142, ENSG00000159082, ENSG00000139144, ENSG00000115020, ENSG00000040933, ENSG00000011405, ENSG00000051382, ENSG00000117461, ENSG00000121879, ENSG00000171608, ENSG00000109452, ENSG00000149311, ENSG00000122126	2734	21	19256	6.03699	8.37e-08	1.67e-09	1.59e-09
GOTERM_BP_DIRECT	GO:0007257~activation of JUN kinase activity	21	0.756484	2.84e-11	ENSG00000104312, ENSG00000076984, ENSG00000197442, ENSG00000130758, ENSG00000090432, ENSG00000139625, ENSG00000104814, ENSG00000006432, ENSG00000173327, ENSG00000065559, ENSG00000137275, ENSG00000168067, ENSG00000149930, ENSG00000160551, ENSG00000142733, ENSG00000123143, ENSG00000143674, ENSG00000168404, ENSG00000012983, ENSG00000169967, ENSG00000073803	2734	29	19256	5.10022	1.91e-07	3.74e-09	3.56e-09
GOTERM_BP_DIRECT	GO:0018230~peptidyl-L-cysteine S-palmitoylation	19	0.684438	2.96e-11	ENSG00000184307, ENSG00000159714, ENSG00000102383, ENSG00000188818, ENSG00000175893, ENSG00000163958, ENSG00000174165, ENSG00000186908, ENSG00000104219, ENSG00000175048, ENSG00000204160, ENSG00000153786, ENSG00000177108, ENSG00000023041, ENSG00000163812, ENSG00000099904, ENSG00000188706, ENSG00000160446, ENSG00000180776	2734	24	19256	5.57584	1.99e-07	3.76e-09	3.57e-09
GOTERM_BP_DIRECT	GO:0006471~protein ADP-ribosylation	19	0.684438	2.96e-11	ENSG00000137817, ENSG00000178685, ENSG00000107854, ENSG00000041880, ENSG00000138617, ENSG00000129484, ENSG00000111339, ENSG00000173273, ENSG00000142082, ENSG00000077463, ENSG00000156219, ENSG00000151883, ENSG00000068903, ENSG00000105939, ENSG00000167311, ENSG00000143799, ENSG00000102699, ENSG00000163659, ENSG00000129744	2734	24	19256	5.57584	1.99e-07	3.76e-09	3.57e-09
GOTERM_BP_DIRECT	GO:0019369~arachidonic acid metabolic process	23	0.82853	4.64e-11	ENSG00000179148, ENSG00000074416, ENSG00000179477, ENSG00000105499, ENSG00000161905, ENSG00000069764, ENSG00000134780, ENSG00000108839, ENSG00000116711, ENSG00000158786, ENSG00000186160, ENSG00000204195, ENSG00000012779, ENSG00000138061, ENSG00000135241, ENSG00000171903, ENSG00000100997, ENSG00000117480, ENSG00000179593, ENSG00000243708, ENSG00000102882, ENSG00000233276, ENSG00000164535	2734	35	19256	4.62836	3.12e-07	5.78e-09	5.5e-09
GOTERM_BP_DIRECT	GO:0000413~protein peptidyl-prolyl isomerization	22	0.792507	9.18e-11	ENSG00000153201, ENSG00000236334, ENSG00000240344, ENSG00000077800, ENSG00000114857, ENSG00000171960, ENSG00000134285, ENSG00000173486, ENSG00000137168, ENSG00000119782, ENSG00000096060, ENSG00000153015, ENSG00000131013, ENSG00000004478, ENSG00000113593, ENSG00000166794, ENSG00000138398, ENSG00000185250, ENSG00000088832, ENSG00000168938, ENSG00000100023, ENSG00000127445	2734	33	19256	4.69544	6.17e-07	1.12e-08	1.07e-08
GOTERM_BP_DIRECT	GO:0043647~inositol phosphate metabolic process	15	0.540346	1.18e-10	ENSG00000107789, ENSG00000151151, ENSG00000127080, ENSG00000068745, ENSG00000204084, ENSG00000159082, ENSG00000040933, ENSG00000145725, ENSG00000168781, ENSG00000185133, ENSG00000109452, ENSG00000176095, ENSG00000122126, ENSG00000068383, ENSG00000161896	2734	16	19256	6.60296	7.95e-07	1.42e-08	1.35e-08
GOTERM_BP_DIRECT	GO:0030166~proteoglycan biosynthetic process	17	0.612392	2.61e-10	ENSG00000176022, ENSG00000027847, ENSG00000136213, ENSG00000115526, ENSG00000171310, ENSG00000171302, ENSG00000138696, ENSG00000175229, ENSG00000204217, ENSG00000147408, ENSG00000116199, ENSG00000015532, ENSG00000124302, ENSG00000103489, ENSG00000169826, ENSG00000154080, ENSG00000197093	2734	21	19256	5.70161	1.75e-06	3.07e-08	2.92e-08
GOTERM_BP_DIRECT	GO:0006044~N-acetylglucosamine metabolic process	15	0.540346	5.82e-10	ENSG00000102032, ENSG00000135702, ENSG00000175040, ENSG00000140835, ENSG00000175264, ENSG00000113552, ENSG00000198408, ENSG00000147119, ENSG00000162694, ENSG00000163281, ENSG00000183196, ENSG00000162066, ENSG00000124357, ENSG00000122863, ENSG00000128268	2734	17	19256	6.21455	3.91e-06	6.75e-08	6.41e-08
GOTERM_BP_DIRECT	GO:0036376~sodium ion export from cell	14	0.504323	7.33e-10	ENSG00000105675, ENSG00000090020, ENSG00000129244, ENSG00000075673, ENSG00000105409, ENSG00000132681, ENSG00000069849, ENSG00000137731, ENSG00000080493, ENSG00000183023, ENSG00000143153, ENSG00000186009, ENSG00000163399, ENSG00000018625	2734	15	19256	6.57362	4.93e-06	8.34e-08	7.92e-08
GOTERM_BP_DIRECT	GO:0016241~regulation of macroautophagy	28	1.00865	7.44e-10	ENSG00000102043, ENSG00000047249, ENSG00000177169, ENSG00000155097, ENSG00000162409, ENSG00000113732, ENSG00000072062, ENSG00000177628, ENSG00000131100, ENSG00000078142, ENSG00000117410, ENSG00000147416, ENSG00000147614, ENSG00000033627, ENSG00000107643, ENSG00000196455, ENSG00000111640, ENSG00000069869, ENSG00000159720, ENSG00000178607, ENSG00000116039, ENSG00000097033, ENSG00000250565, ENSG0000…	2734	55	19256	3.58561	5e-06	8.34e-08	7.92e-08
GOTERM_BP_DIRECT	GO:0055085~transmembrane transport	71	2.55764	8.64e-10	ENSG00000050438, ENSG00000136856, ENSG00000197891, ENSG00000197496, ENSG00000004939, ENSG00000163959, ENSG00000113732, ENSG00000080493, ENSG00000138075, ENSG00000164933, ENSG00000160179, ENSG00000033867, ENSG00000006071, ENSG00000143036, ENSG00000071967, ENSG00000103375, ENSG00000198691, ENSG00000108932, ENSG00000182902, ENSG00000070214, ENSG00000181035, ENSG00000145283, ENSG00000204385, ENSG0000…	2734	238	19256	2.10111	5.81e-06	9.53e-08	9.05e-08
GOTERM_BP_DIRECT	GO:0043687~post-translational protein modification	21	0.756484	9.14e-10	ENSG00000134910, ENSG00000114999, ENSG00000130725, ENSG00000159267, ENSG00000139625, ENSG00000154229, ENSG00000077463, ENSG00000068903, ENSG00000159339, ENSG00000178999, ENSG00000184182, ENSG00000144744, ENSG00000141560, ENSG00000167363, ENSG00000163932, ENSG00000096968, ENSG00000100784, ENSG00000163527, ENSG00000166501, ENSG00000123143, ENSG00000162302	2734	33	19256	4.48201	6.15e-06	9.92e-08	9.42e-08
GOTERM_BP_DIRECT	GO:0009410~response to xenobiotic stimulus	71	2.55764	1.56e-09	ENSG00000129562, ENSG00000073756, ENSG00000106688, ENSG00000197891, ENSG00000173482, ENSG00000177000, ENSG00000097007, ENSG00000111674, ENSG00000135446, ENSG00000119048, ENSG00000166311, ENSG00000167720, ENSG00000083720, ENSG00000138075, ENSG00000100983, ENSG00000147872, ENSG00000141458, ENSG00000006071, ENSG00000145730, ENSG00000233276, ENSG00000108984, ENSG00000182866, ENSG00000175592, ENSG0000…	2734	241	19256	2.07496	1.05e-05	1.67e-07	1.59e-07
GOTERM_BP_DIRECT	GO:0042493~response to drug	81	2.91787	2.69e-09	ENSG00000129562, ENSG00000073756, ENSG00000197891, ENSG00000173482, ENSG00000177000, ENSG00000171862, ENSG00000135446, ENSG00000119048, ENSG00000166311, ENSG00000167720, ENSG00000196839, ENSG00000127948, ENSG00000083720, ENSG00000121769, ENSG00000138075, ENSG00000147872, ENSG00000141458, ENSG00000006071, ENSG00000145730, ENSG00000108984, ENSG00000213341, ENSG00000181019, ENSG00000182866, ENSG0000…	2734	293	19256	1.94709	1.81e-05	2.83e-07	2.68e-07
GOTERM_BP_DIRECT	GO:0006865~amino acid transport	23	0.82853	3.24e-09	ENSG00000131389, ENSG00000130876, ENSG00000092068, ENSG00000115902, ENSG00000017483, ENSG00000163817, ENSG00000072041, ENSG00000139514, ENSG00000174358, ENSG00000107819, ENSG00000197119, ENSG00000268104, ENSG00000164363, ENSG00000111371, ENSG00000119899, ENSG00000138079, ENSG00000134294, ENSG00000168003, ENSG00000105281, ENSG00000123643, ENSG00000186335, ENSG00000167703, ENSG00000165349	2734	41	19256	3.95104	2.18e-05	3.35e-07	3.19e-07
GOTERM_BP_DIRECT	GO:0046834~lipid phosphorylation	14	0.504323	3.4e-09	ENSG00000102780, ENSG00000065357, ENSG00000133056, ENSG00000153933, ENSG00000077044, ENSG00000149091, ENSG00000006530, ENSG00000157680, ENSG00000100422, ENSG00000063176, ENSG00000058866, ENSG00000176170, ENSG00000274588, ENSG00000145214	2734	16	19256	6.16277	2.29e-05	3.46e-07	3.29e-07
GOTERM_BP_DIRECT	GO:0019082~viral protein processing	20	0.720461	3.95e-09	ENSG00000178685, ENSG00000070731, ENSG00000131446, ENSG00000138617, ENSG00000113712, ENSG00000141429, ENSG00000033170, ENSG00000136840, ENSG00000071073, ENSG00000126091, ENSG00000177239, ENSG00000152127, ENSG00000115275, ENSG00000182050, ENSG00000157350, ENSG00000110080, ENSG00000126457, ENSG00000184005, ENSG00000161013, ENSG00000129128	2734	32	19256	4.40198	2.65e-05	3.96e-07	3.76e-07
GOTERM_BP_DIRECT	GO:0006974~cellular response to DNA damage stimulus	77	2.77378	4.44e-09	ENSG00000114904, ENSG00000108468, ENSG00000165819, ENSG00000198586, ENSG00000097007, ENSG00000039123, ENSG00000136573, ENSG00000113456, ENSG00000197579, ENSG00000119048, ENSG00000077152, ENSG00000100749, ENSG00000143799, ENSG00000168411, ENSG00000099381, ENSG00000118515, ENSG00000115392, ENSG00000187531, ENSG00000153827, ENSG00000149930, ENSG00000182247, ENSG00000122257, ENSG00000102882, ENSG0000…	2734	276	19256	1.96494	2.99e-05	4.39e-07	4.17e-07
GOTERM_BP_DIRECT	GO:0030311~poly-N-acetyllactosamine biosynthetic process	12	0.432277	4.83e-09	ENSG00000176383, ENSG00000172318, ENSG00000158470, ENSG00000169255, ENSG00000198488, ENSG00000237172, ENSG00000170340, ENSG00000162630, ENSG00000156966, ENSG00000179913, ENSG00000183778, ENSG00000177191	2734	12	19256	7.04316	3.25e-05	4.71e-07	4.48e-07
GOTERM_BP_DIRECT	GO:0006836~neurotransmitter transport	23	0.82853	5.89e-09	ENSG00000131389, ENSG00000106688, ENSG00000130821, ENSG00000011083, ENSG00000104888, ENSG00000072041, ENSG00000112499, ENSG00000115665, ENSG00000174669, ENSG00000164363, ENSG00000196517, ENSG00000162383, ENSG00000159082, ENSG00000036565, ENSG00000134294, ENSG00000079215, ENSG00000142319, ENSG00000070748, ENSG00000108576, ENSG00000105143, ENSG00000146477, ENSG00000165646, ENSG00000187714	2734	42	19256	3.85697	3.96e-05	5.66e-07	5.38e-07
GOTERM_BP_DIRECT	GO:0009311~oligosaccharide metabolic process	17	0.612392	6.15e-09	ENSG00000111728, ENSG00000102393, ENSG00000196371, ENSG00000160408, ENSG00000136840, ENSG00000198951, ENSG00000171124, ENSG00000113532, ENSG00000130383, ENSG00000175229, ENSG00000177239, ENSG00000115275, ENSG00000117069, ENSG00000101638, ENSG00000184005, ENSG00000144057, ENSG00000197093	2734	24	19256	4.98891	4.13e-05	5.82e-07	5.53e-07
GOTERM_BP_DIRECT	GO:0006814~sodium ion transport	36	1.29683	6.31e-09	ENSG00000154025, ENSG00000129244, ENSG00000197375, ENSG00000164707, ENSG00000091664, ENSG00000135740, ENSG00000117834, ENSG00000198569, ENSG00000158865, ENSG00000111371, ENSG00000080493, ENSG00000134294, ENSG00000118515, ENSG00000138074, ENSG00000143153, ENSG00000070915, ENSG00000101892, ENSG00000256870, ENSG00000018625, ENSG00000105641, ENSG00000100170, ENSG00000064651, ENSG00000145283, ENSG0000…	2734	90	19256	2.81726	4.24e-05	5.89e-07	5.6e-07
GOTERM_BP_DIRECT	GO:0001516~prostaglandin biosynthetic process	15	0.540346	7.51e-09	ENSG00000073756, ENSG00000240972, ENSG00000110958, ENSG00000107317, ENSG00000168907, ENSG00000095303, ENSG00000069764, ENSG00000116711, ENSG00000135241, ENSG00000059377, ENSG00000163106, ENSG00000148334, ENSG00000148344, ENSG00000164535, ENSG00000124212	2734	19	19256	5.56039	5.05e-05	6.91e-07	6.57e-07
GOTERM_BP_DIRECT	GO:0046513~ceramide biosynthetic process	20	0.720461	8.06e-09	ENSG00000179148, ENSG00000172292, ENSG00000179477, ENSG00000104763, ENSG00000090054, ENSG00000066322, ENSG00000139624, ENSG00000168350, ENSG00000177628, ENSG00000198964, ENSG00000154227, ENSG00000136699, ENSG00000135587, ENSG00000143753, ENSG00000166311, ENSG00000164023, ENSG00000006530, ENSG00000143418, ENSG00000100596, ENSG00000223802	2734	33	19256	4.26858	5.42e-05	7.33e-07	6.96e-07
GOTERM_BP_DIRECT	GO:0006979~response to oxidative stress	43	1.54899	8.33e-09	ENSG00000176153, ENSG00000073734, ENSG00000073756, ENSG00000105854, ENSG00000158828, ENSG00000097007, ENSG00000095303, ENSG00000211445, ENSG00000158864, ENSG00000006534, ENSG00000198704, ENSG00000005381, ENSG00000115694, ENSG00000224586, ENSG00000023909, ENSG00000147813, ENSG00000164294, ENSG00000142185, ENSG00000103415, ENSG00000100983, ENSG00000142208, ENSG00000130508, ENSG00000164879, ENSG0000…	2734	120	19256	2.5238	5.6e-05	7.47e-07	7.1e-07
GOTERM_BP_DIRECT	GO:0051865~protein autoubiquitination	32	1.15274	1.21e-08	ENSG00000136536, ENSG00000154447, ENSG00000119048, ENSG00000077152, ENSG00000080802, ENSG00000138376, ENSG00000168159, ENSG00000114062, ENSG00000118518, ENSG00000276043, ENSG00000109332, ENSG00000147854, ENSG00000198060, ENSG00000163743, ENSG00000181852, ENSG00000070950, ENSG00000135679, ENSG00000198373, ENSG00000077721, ENSG00000092148, ENSG00000116514, ENSG00000110395, ENSG00000158019, ENSG0000…	2734	76	19256	2.96554	8.11e-05	1.07e-06	1.01e-06
GOTERM_BP_DIRECT	GO:0015012~heparan sulfate proteoglycan biosynthetic process	14	0.504323	1.26e-08	ENSG00000176022, ENSG00000149541, ENSG00000109814, ENSG00000151348, ENSG00000138604, ENSG00000138653, ENSG00000162694, ENSG00000182197, ENSG00000015532, ENSG00000103489, ENSG00000012232, ENSG00000166507, ENSG00000111817, ENSG00000070614	2734	17	19256	5.80025	8.44e-05	1.08e-06	1.03e-06
GOTERM_BP_DIRECT	GO:1902358~sulfate transmembrane transport	14	0.504323	1.26e-08	ENSG00000155850, ENSG00000181045, ENSG00000164707, ENSG00000108528, ENSG00000081800, ENSG00000174502, ENSG00000145217, ENSG00000147606, ENSG00000112053, ENSG00000225697, ENSG00000091137, ENSG00000091138, ENSG00000183048, ENSG00000102078	2734	17	19256	5.80025	8.44e-05	1.08e-06	1.03e-06
GOTERM_BP_DIRECT	GO:0006325~chromatin organization	71	2.55764	1.72e-08	ENSG00000055609, ENSG00000177200, ENSG00000156983, ENSG00000108468, ENSG00000177565, ENSG00000198586, ENSG00000114982, ENSG00000159339, ENSG00000110066, ENSG00000099381, ENSG00000168137, ENSG00000158161, ENSG00000187531, ENSG00000276043, ENSG00000100462, ENSG00000123143, ENSG00000183955, ENSG00000112319, ENSG00000181038, ENSG00000198890, ENSG00000136504, ENSG00000156256, ENSG00000071462, ENSG0000…	2734	254	19256	1.96876	0.000116	1.47e-06	1.39e-06
GOTERM_BP_DIRECT	GO:0006805~xenobiotic metabolic process	37	1.33285	2.25e-08	ENSG00000155016, ENSG00000108602, ENSG00000073734, ENSG00000108846, ENSG00000131480, ENSG00000084207, ENSG00000244122, ENSG00000172831, ENSG00000197408, ENSG00000167600, ENSG00000127948, ENSG00000036530, ENSG00000172828, ENSG00000159231, ENSG00000187134, ENSG00000167165, ENSG00000186104, ENSG00000181019, ENSG00000242515, ENSG00000198075, ENSG00000198077, ENSG00000094963, ENSG00000069667, ENSG0000…	2734	98	19256	2.65915	0.000152	1.89e-06	1.8e-06
GOTERM_BP_DIRECT	GO:0007035~vacuolar acidification	16	0.576369	2.92e-08	ENSG00000071553, ENSG00000047249, ENSG00000113732, ENSG00000159720, ENSG00000116039, ENSG00000105929, ENSG00000018280, ENSG00000117410, ENSG00000147416, ENSG00000147614, ENSG00000100554, ENSG00000185883, ENSG00000185344, ENSG00000033627, ENSG00000128524, ENSG00000110719	2734	23	19256	4.89959	0.000196	2.39e-06	2.27e-06
GOTERM_BP_DIRECT	GO:0006687~glycosphingolipid metabolic process	16	0.576369	2.92e-08	ENSG00000157404, ENSG00000070610, ENSG00000148154, ENSG00000160408, ENSG00000135454, ENSG00000170266, ENSG00000196743, ENSG00000115488, ENSG00000139433, ENSG00000166311, ENSG00000174607, ENSG00000169255, ENSG00000100422, ENSG00000184005, ENSG00000182156, ENSG00000054983	2734	23	19256	4.89959	0.000196	2.39e-06	2.27e-06
GOTERM_BP_DIRECT	GO:0008654~phospholipid biosynthetic process	20	0.720461	3e-08	ENSG00000241878, ENSG00000197296, ENSG00000105655, ENSG00000116906, ENSG00000172197, ENSG00000153395, ENSG00000049860, ENSG00000138678, ENSG00000138018, ENSG00000169692, ENSG00000204310, ENSG00000026652, ENSG00000186281, ENSG00000143797, ENSG00000103502, ENSG00000161217, ENSG00000160216, ENSG00000143398, ENSG00000185813, ENSG00000123684	2734	35	19256	4.02466	0.000202	2.43e-06	2.31e-06
GOTERM_BP_DIRECT	GO:0006006~glucose metabolic process	29	1.04467	3.24e-08	ENSG00000105679, ENSG00000067992, ENSG00000159399, ENSG00000005882, ENSG00000004799, ENSG00000132356, ENSG00000112062, ENSG00000142208, ENSG00000160211, ENSG00000049239, ENSG00000156510, ENSG00000154330, ENSG00000159322, ENSG00000171298, ENSG00000111640, ENSG00000156515, ENSG00000152256, ENSG00000150768, ENSG00000110090, ENSG00000121879, ENSG00000169299, ENSG00000187486, ENSG00000160883, ENSG0000…	2734	67	19256	3.04853	0.000218	2.59e-06	2.46e-06
GOTERM_BP_DIRECT	GO:0071897~DNA biosynthetic process	19	0.684438	3.31e-08	ENSG00000077514, ENSG00000197122, ENSG00000176890, ENSG00000062822, ENSG00000170734, ENSG00000118523, ENSG00000122678, ENSG00000115350, ENSG00000166169, ENSG00000256525, ENSG00000113083, ENSG00000051341, ENSG00000101751, ENSG00000167900, ENSG00000140521, ENSG00000148229, ENSG00000166548, ENSG00000176170, ENSG00000103056	2734	32	19256	4.18188	0.000222	2.62e-06	2.49e-06
GOTERM_BP_DIRECT	GO:0051453~regulation of intracellular pH	18	0.648415	3.45e-08	ENSG00000050438, ENSG00000090020, ENSG00000066230, ENSG00000144290, ENSG00000004939, ENSG00000114923, ENSG00000180251, ENSG00000115616, ENSG00000135740, ENSG00000065923, ENSG00000113073, ENSG00000225697, ENSG00000197818, ENSG00000080493, ENSG00000188687, ENSG00000164889, ENSG00000033867, ENSG00000168748	2734	29	19256	4.37162	0.000232	2.7e-06	2.56e-06
GOTERM_BP_DIRECT	GO:0007584~response to nutrient	31	1.11671	5.04e-08	ENSG00000108602, ENSG00000129562, ENSG00000116906, ENSG00000175564, ENSG00000068366, ENSG00000174358, ENSG00000171862, ENSG00000134333, ENSG00000113273, ENSG00000081760, ENSG00000023909, ENSG00000127948, ENSG00000083720, ENSG00000138075, ENSG00000123983, ENSG00000181019, ENSG00000165029, ENSG00000108443, ENSG00000239900, ENSG00000147162, ENSG00000072274, ENSG00000196139, ENSG00000167114, ENSG0000…	2734	76	19256	2.87287	0.000339	3.89e-06	3.7e-06
GOTERM_BP_DIRECT	GO:0006730~one-carbon metabolic process	20	0.720461	5.51e-08	ENSG00000107159, ENSG00000131686, ENSG00000163738, ENSG00000074410, ENSG00000107819, ENSG00000136877, ENSG00000158467, ENSG00000178700, ENSG00000065911, ENSG00000133742, ENSG00000178538, ENSG00000169239, ENSG00000168710, ENSG00000167434, ENSG00000136010, ENSG00000185015, ENSG00000168906, ENSG00000164879, ENSG00000168748, ENSG00000120254	2734	36	19256	3.91287	0.000371	4.21e-06	4e-06
GOTERM_BP_DIRECT	GO:0038096~Fc-gamma receptor signaling pathway involved in phagocytosis	15	0.540346	5.66e-08	ENSG00000197122, ENSG00000097007, ENSG00000171132, ENSG00000165025, ENSG00000184381, ENSG00000169398, ENSG00000101336, ENSG00000000938, ENSG00000149269, ENSG00000163932, ENSG00000254087, ENSG00000129219, ENSG00000010810, ENSG00000106683, ENSG00000203805	2734	21	19256	5.03083	0.000381	4.28e-06	4.07e-06
GOTERM_BP_DIRECT	GO:0007275~multicellular organism development	62	2.23343	6.44e-08	ENSG00000130714, ENSG00000066468, ENSG00000171105, ENSG00000146904, ENSG00000141736, ENSG00000142627, ENSG00000120156, ENSG00000142149, ENSG00000167601, ENSG00000106123, ENSG00000140443, ENSG00000183317, ENSG00000113721, ENSG00000135333, ENSG00000047936, ENSG00000077044, ENSG00000093072, ENSG00000169071, ENSG00000204580, ENSG00000137193, ENSG00000102755, ENSG00000145242, ENSG00000070886, ENSG0000…	2734	217	19256	2.01233	0.000433	4.81e-06	4.57e-06
GOTERM_BP_DIRECT	GO:0018146~keratan sulfate biosynthetic process	13	0.4683	6.81e-08	ENSG00000176383, ENSG00000135702, ENSG00000175040, ENSG00000175264, ENSG00000170340, ENSG00000126091, ENSG00000156966, ENSG00000179913, ENSG00000121578, ENSG00000183196, ENSG00000157350, ENSG00000110080, ENSG00000130958	2734	16	19256	5.72257	0.000458	5.03e-06	4.78e-06
GOTERM_BP_DIRECT	GO:0006491~N-glycan processing	14	0.504323	1.08e-07	ENSG00000198162, ENSG00000111728, ENSG00000214013, ENSG00000033170, ENSG00000071073, ENSG00000111885, ENSG00000113532, ENSG00000130175, ENSG00000196547, ENSG00000117643, ENSG00000177239, ENSG00000101638, ENSG00000161013, ENSG00000089597	2734	19	19256	5.1897	0.000727	7.82e-06	7.43e-06
GOTERM_BP_DIRECT	GO:0035338~long-chain fatty-acyl-CoA biosynthetic process	14	0.504323	1.08e-07	ENSG00000130377, ENSG00000149084, ENSG00000099797, ENSG00000068366, ENSG00000066322, ENSG00000164181, ENSG00000176715, ENSG00000197977, ENSG00000118402, ENSG00000119915, ENSG00000123983, ENSG00000012660, ENSG00000165996, ENSG00000103740	2734	19	19256	5.1897	0.000727	7.82e-06	7.43e-06
GOTERM_BP_DIRECT	GO:0009636~response to toxic substance	33	1.18876	1.3e-07	ENSG00000151012, ENSG00000105854, ENSG00000110721, ENSG00000149452, ENSG00000176890, ENSG00000173786, ENSG00000119121, ENSG00000084207, ENSG00000170312, ENSG00000135446, ENSG00000100867, ENSG00000143595, ENSG00000102882, ENSG00000213341, ENSG00000181019, ENSG00000070019, ENSG00000165646, ENSG00000108443, ENSG00000100030, ENSG00000126583, ENSG00000135679, ENSG00000092068, ENSG00000241644, ENSG0000…	2734	87	19256	2.67154	0.00087	9.26e-06	8.8e-06
GOTERM_BP_DIRECT	GO:0006656~phosphatidylcholine biosynthetic process	16	0.576369	1.47e-07	ENSG00000158669, ENSG00000102230, ENSG00000129353, ENSG00000070214, ENSG00000130304, ENSG00000137968, ENSG00000153395, ENSG00000110721, ENSG00000204385, ENSG00000111684, ENSG00000070748, ENSG00000100288, ENSG00000161217, ENSG00000087085, ENSG00000164687, ENSG00000143036	2734	25	19256	4.50762	0.000985	1.04e-05	9.86e-06
GOTERM_BP_DIRECT	GO:0030259~lipid glycosylation	11	0.396254	1.64e-07	ENSG00000175164, ENSG00000204007, ENSG00000181830, ENSG00000172318, ENSG00000070610, ENSG00000157350, ENSG00000110080, ENSG00000135454, ENSG00000177628, ENSG00000148288, ENSG00000167080	2734	12	19256	6.45623	0.00110157	1.14e-05	1.08e-05
GOTERM_BP_DIRECT	GO:0070213~protein auto-ADP-ribosylation	11	0.396254	1.64e-07	ENSG00000137817, ENSG00000178685, ENSG00000143799, ENSG00000107854, ENSG00000041880, ENSG00000129484, ENSG00000138617, ENSG00000173273, ENSG00000163659, ENSG00000111224, ENSG00000151883	2734	12	19256	6.45623	0.00110157	1.14e-05	1.08e-05
GOTERM_BP_DIRECT	GO:0000086~G2/M transition of mitotic cell cycle	26	0.936599	1.88e-07	ENSG00000174672, ENSG00000170312, ENSG00000131023, ENSG00000158402, ENSG00000166851, ENSG00000143933, ENSG00000085563, ENSG00000120539, ENSG00000160014, ENSG00000087586, ENSG00000149554, ENSG00000205629, ENSG00000127564, ENSG00000182621, ENSG00000079805, ENSG00000165304, ENSG00000058091, ENSG00000122966, ENSG00000164045, ENSG00000173846, ENSG00000166483, ENSG00000170836, ENSG00000101224, ENSG0000…	2734	60	19256	3.05204	0.00126084	1.29e-05	1.22e-05
GOTERM_BP_DIRECT	GO:1904355~positive regulation of telomere capping	13	0.4683	2.02e-07	ENSG00000100030, ENSG00000107854, ENSG00000076984, ENSG00000173273, ENSG00000039650, ENSG00000151414, ENSG00000065675, ENSG00000181085, ENSG00000178999, ENSG00000117650, ENSG00000085511, ENSG00000089022, ENSG00000102882	2734	17	19256	5.38595	0.001354	1.33e-05	1.26e-05
GOTERM_BP_DIRECT	GO:0051403~stress-activated MAPK cascade	13	0.4683	2.02e-07	ENSG00000104365, ENSG00000100030, ENSG00000107643, ENSG00000076984, ENSG00000197442, ENSG00000135341, ENSG00000156711, ENSG00000185386, ENSG00000149930, ENSG00000091436, ENSG00000108984, ENSG00000102882, ENSG00000073803	2734	17	19256	5.38595	0.001354	1.33e-05	1.26e-05
GOTERM_BP_DIRECT	GO:0050801~ion homeostasis	13	0.4683	2.02e-07	ENSG00000050438, ENSG00000126562, ENSG00000144290, ENSG00000004939, ENSG00000114923, ENSG00000198648, ENSG00000060237, ENSG00000113073, ENSG00000080493, ENSG00000188687, ENSG00000164889, ENSG00000033867, ENSG00000165238	2734	17	19256	5.38595	0.001354	1.33e-05	1.26e-05
GOTERM_BP_DIRECT	GO:0042355~L-fucose catabolic process	10	0.360231	2.02e-07	ENSG00000156413, ENSG00000196371, ENSG00000172461, ENSG00000172728, ENSG00000033170, ENSG00000174951, ENSG00000171124, ENSG00000180549, ENSG00000130383, ENSG00000176920	2734	10	19256	7.04316	0.0013549	1.33e-05	1.26e-05
GOTERM_BP_DIRECT	GO:0009116~nucleoside metabolic process	14	0.504323	2.69e-07	ENSG00000198276, ENSG00000099810, ENSG00000094841, ENSG00000136877, ENSG00000112981, ENSG00000116981, ENSG00000007001, ENSG00000138363, ENSG00000229937, ENSG00000101911, ENSG00000114491, ENSG00000183696, ENSG00000103202, ENSG00000128059	2734	20	19256	4.93021	0.001804	1.75e-05	1.67e-05
GOTERM_BP_DIRECT	GO:0018279~protein N-linked glycosylation via asparagine	15	0.540346	3e-07	ENSG00000129562, ENSG00000131446, ENSG00000134910, ENSG00000163902, ENSG00000183828, ENSG00000104723, ENSG00000033170, ENSG00000198833, ENSG00000244038, ENSG00000152127, ENSG00000167080, ENSG00000136731, ENSG00000118705, ENSG00000163527, ENSG00000102595	2734	23	19256	4.59337	0.00201774	1.94e-05	1.85e-05
GOTERM_BP_DIRECT	GO:0090398~cellular senescence	24	0.864553	3.58e-07	ENSG00000109339, ENSG00000268606, ENSG00000107643, ENSG00000240972, ENSG00000050748, ENSG00000198890, ENSG00000213024, ENSG00000076984, ENSG00000197442, ENSG00000097007, ENSG00000169032, ENSG00000065559, ENSG00000112062, ENSG00000083168, ENSG00000140474, ENSG00000172977, ENSG00000034152, ENSG00000185386, ENSG00000163932, ENSG00000149311, ENSG00000089022, ENSG00000108984, ENSG00000123374, ENSG0000…	2734	54	19256	3.13029	0.00240471	2.26e-05	2.15e-05
GOTERM_BP_DIRECT	GO:0042149~cellular response to glucose starvation	24	0.864553	3.58e-07	ENSG00000105355, ENSG00000172071, ENSG00000174672, ENSG00000162409, ENSG00000196455, ENSG00000132382, ENSG00000106617, ENSG00000170145, ENSG00000132275, ENSG00000074590, ENSG00000078142, ENSG00000132356, ENSG00000097033, ENSG00000172977, ENSG00000101945, ENSG00000117394, ENSG00000096717, ENSG00000147872, ENSG00000183696, ENSG00000100330, ENSG00000103257, ENSG00000160469, ENSG00000070669, ENSG0000…	2734	54	19256	3.13029	0.00240471	2.26e-05	2.15e-05
GOTERM_BP_DIRECT	GO:0003333~amino acid transmembrane transport	19	0.684438	3.6e-07	ENSG00000155465, ENSG00000103064, ENSG00000180773, ENSG00000151012, ENSG00000130876, ENSG00000092068, ENSG00000017483, ENSG00000072041, ENSG00000174358, ENSG00000132164, ENSG00000268104, ENSG00000164363, ENSG00000111371, ENSG00000134294, ENSG00000101438, ENSG00000186334, ENSG00000123643, ENSG00000186335, ENSG00000103257	2734	36	19256	3.71722	0.00241907	2.26e-05	2.15e-05
GOTERM_BP_DIRECT	GO:0046475~glycerophospholipid catabolic process	12	0.432277	3.63e-07	ENSG00000188089, ENSG00000105499, ENSG00000168907, ENSG00000100997, ENSG00000006007, ENSG00000116711, ENSG00000159337, ENSG00000125772, ENSG00000032444, ENSG00000243708, ENSG00000164303, ENSG00000136699	2734	15	19256	5.63453	0.00243608	2.26e-05	2.15e-05
GOTERM_BP_DIRECT	GO:0006099~tricarboxylic acid cycle	18	0.648415	4.4e-07	ENSG00000105953, ENSG00000197444, ENSG00000138400, ENSG00000112992, ENSG00000136381, ENSG00000067829, ENSG00000119689, ENSG00000146701, ENSG00000166411, ENSG00000136143, ENSG00000150768, ENSG00000062485, ENSG00000182054, ENSG00000100412, ENSG00000143252, ENSG00000131828, ENSG00000101365, ENSG00000163114	2734	33	19256	3.84172	0.00295135	2.71e-05	2.58e-05
GOTERM_BP_DIRECT	GO:0048013~ephrin receptor signaling pathway	23	0.82853	4.91e-07	ENSG00000183317, ENSG00000133216, ENSG00000197122, ENSG00000198400, ENSG00000140538, ENSG00000135333, ENSG00000196411, ENSG00000044524, ENSG00000116106, ENSG00000077264, ENSG00000146904, ENSG00000080224, ENSG00000182580, ENSG00000169398, ENSG00000142627, ENSG00000145242, ENSG00000149269, ENSG00000160145, ENSG00000254087, ENSG00000179295, ENSG00000010810, ENSG00000070886, ENSG00000106123	2734	51	19256	3.17633	0.00329682	3e-05	2.85e-05
GOTERM_BP_DIRECT	GO:0015804~neutral amino acid transport	13	0.4683	5.26e-07	ENSG00000130876, ENSG00000092068, ENSG00000072041, ENSG00000174358, ENSG00000115840, ENSG00000162383, ENSG00000111371, ENSG00000134294, ENSG00000079215, ENSG00000105281, ENSG00000103257, ENSG00000167703, ENSG00000105143	2734	18	19256	5.08673	0.0035303	3.19e-05	3.03e-05
GOTERM_BP_DIRECT	GO:0006665~sphingolipid metabolic process	16	0.576369	5.88e-07	ENSG00000179148, ENSG00000179477, ENSG00000128242, ENSG00000090054, ENSG00000099797, ENSG00000180176, ENSG00000177628, ENSG00000197746, ENSG00000164023, ENSG00000006530, ENSG00000100422, ENSG00000063176, ENSG00000221968, ENSG00000167769, ENSG00000176170, ENSG00000103056	2734	27	19256	4.17372	0.00394337	3.53e-05	3.35e-05
GOTERM_BP_DIRECT	GO:0006693~prostaglandin metabolic process	14	0.504323	6.13e-07	ENSG00000106853, ENSG00000180011, ENSG00000196139, ENSG00000084207, ENSG00000116039, ENSG00000151632, ENSG00000172831, ENSG00000167600, ENSG00000085662, ENSG00000187134, ENSG00000163106, ENSG00000148344, ENSG00000161533, ENSG00000186526	2734	21	19256	4.69544	0.00411252	3.61e-05	3.44e-05
GOTERM_BP_DIRECT	GO:0043651~linoleic acid metabolic process	14	0.504323	6.13e-07	ENSG00000213366, ENSG00000179148, ENSG00000179477, ENSG00000161905, ENSG00000066322, ENSG00000108839, ENSG00000084207, ENSG00000197977, ENSG00000012779, ENSG00000135241, ENSG00000119915, ENSG00000101986, ENSG00000012660, ENSG00000179593	2734	21	19256	4.69544	0.00411252	3.61e-05	3.44e-05
GOTERM_BP_DIRECT	GO:0008272~sulfate transport	11	0.396254	6.19e-07	ENSG00000145217, ENSG00000147606, ENSG00000112053, ENSG00000225697, ENSG00000181045, ENSG00000164707, ENSG00000108528, ENSG00000081800, ENSG00000091137, ENSG00000183048, ENSG00000102078	2734	13	19256	5.9596	0.00415462	3.62e-05	3.44e-05
GOTERM_BP_DIRECT	GO:0032958~inositol phosphate biosynthetic process	10	0.360231	9.68e-07	ENSG00000145725, ENSG00000137825, ENSG00000151151, ENSG00000168781, ENSG00000086544, ENSG00000127080, ENSG00000068745, ENSG00000176095, ENSG00000143772, ENSG00000161896	2734	11	19256	6.40287	0.0064874	5.52e-05	5.24e-05
GOTERM_BP_DIRECT	GO:0006002~fructose 6-phosphate metabolic process	10	0.360231	9.68e-07	ENSG00000177156, ENSG00000131459, ENSG00000141959, ENSG00000067057, ENSG00000130957, ENSG00000159399, ENSG00000160883, ENSG00000156515, ENSG00000152556, ENSG00000198380	2734	11	19256	6.40287	0.0064874	5.52e-05	5.24e-05
GOTERM_BP_DIRECT	GO:0036065~fucosylation	10	0.360231	9.68e-07	ENSG00000156413, ENSG00000196968, ENSG00000196371, ENSG00000172461, ENSG00000172728, ENSG00000174951, ENSG00000171124, ENSG00000180549, ENSG00000130383, ENSG00000176920	2734	11	19256	6.40287	0.0064874	5.52e-05	5.24e-05
GOTERM_BP_DIRECT	GO:0006165~nucleoside diphosphate phosphorylation	12	0.432277	1.01e-06	ENSG00000165695, ENSG00000243678, ENSG00000172113, ENSG00000103202, ENSG00000143156, ENSG00000239672, ENSG00000103024, ENSG00000140057, ENSG00000154027, ENSG00000112981, ENSG00000106992, ENSG00000162368	2734	16	19256	5.28237	0.00677413	5.56e-05	5.28e-05
GOTERM_BP_DIRECT	GO:0016572~histone phosphorylation	12	0.432277	1.01e-06	ENSG00000114670, ENSG00000100749, ENSG00000139625, ENSG00000163932, ENSG00000028116, ENSG00000100784, ENSG00000149311, ENSG00000105053, ENSG00000170312, ENSG00000164885, ENSG00000123374, ENSG00000162302	2734	16	19256	5.28237	0.00677413	5.56e-05	5.28e-05
GOTERM_BP_DIRECT	GO:0006488~dolichol-linked oligosaccharide biosynthetic process	12	0.432277	1.01e-06	ENSG00000119523, ENSG00000139133, ENSG00000172339, ENSG00000182858, ENSG00000101901, ENSG00000033011, ENSG00000214160, ENSG00000088035, ENSG00000086848, ENSG00000128039, ENSG00000172269, ENSG00000175548	2734	16	19256	5.28237	0.00677413	5.56e-05	5.28e-05
GOTERM_BP_DIRECT	GO:2000145~regulation of cell motility	12	0.432277	1.01e-06	ENSG00000134318, ENSG00000105810, ENSG00000065243, ENSG00000097007, ENSG00000067900, ENSG00000275342, ENSG00000123143, ENSG00000182511, ENSG00000132155, ENSG00000143322, ENSG00000198825, ENSG00000167657	2734	16	19256	5.28237	0.00677413	5.56e-05	5.28e-05
GOTERM_BP_DIRECT	GO:0032147~activation of protein kinase activity	29	1.04467	1.02e-06	ENSG00000129465, ENSG00000071054, ENSG00000180370, ENSG00000137843, ENSG00000018280, ENSG00000171105, ENSG00000149930, ENSG00000072518, ENSG00000160551, ENSG00000162999, ENSG00000114739, ENSG00000126562, ENSG00000154310, ENSG00000110931, ENSG00000130669, ENSG00000106617, ENSG00000169032, ENSG00000077264, ENSG00000118046, ENSG00000060237, ENSG00000101109, ENSG00000121879, ENSG00000101349, ENSG0000…	2734	77	19256	2.65262	0.0068125	5.56e-05	5.28e-05
GOTERM_BP_DIRECT	GO:0006672~ceramide metabolic process	15	0.540346	1.24e-06	ENSG00000156413, ENSG00000103066, ENSG00000067113, ENSG00000105568, ENSG00000177076, ENSG00000078124, ENSG00000171124, ENSG00000130383, ENSG00000113575, ENSG00000113163, ENSG00000166224, ENSG00000141934, ENSG00000100422, ENSG00000180549, ENSG00000103056	2734	25	19256	4.2259	0.00828449	6.63e-05	6.3e-05
GOTERM_BP_DIRECT	GO:0006883~cellular sodium ion homeostasis	15	0.540346	1.24e-06	ENSG00000105675, ENSG00000090020, ENSG00000129244, ENSG00000064651, ENSG00000075673, ENSG00000105409, ENSG00000132681, ENSG00000069849, ENSG00000049759, ENSG00000079215, ENSG00000183023, ENSG00000143153, ENSG00000186009, ENSG00000163399, ENSG00000018625	2734	25	19256	4.2259	0.00828449	6.63e-05	6.3e-05
GOTERM_BP_DIRECT	GO:0097503~sialylation	13	0.4683	1.24e-06	ENSG00000111728, ENSG00000160408, ENSG00000115525, ENSG00000136840, ENSG00000113532, ENSG00000126091, ENSG00000117069, ENSG00000101638, ENSG00000157350, ENSG00000110080, ENSG00000184005, ENSG00000144057, ENSG00000070526	2734	19	19256	4.819	0.00831823	6.63e-05	6.3e-05
GOTERM_BP_DIRECT	GO:0009190~cyclic nucleotide biosynthetic process	9	0.324207	1.28e-06	ENSG00000121281, ENSG00000138031, ENSG00000173175, ENSG00000162104, ENSG00000169418, ENSG00000129467, ENSG00000155897, ENSG00000159899, ENSG00000078295	2734	9	19256	7.04316	0.00859712	6.64e-05	6.31e-05
GOTERM_BP_DIRECT	GO:0006177~GMP biosynthetic process	9	0.324207	1.28e-06	ENSG00000138363, ENSG00000106348, ENSG00000159131, ENSG00000239900, ENSG00000178035, ENSG00000128050, ENSG00000178921, ENSG00000128059, ENSG00000163655	2734	9	19256	7.04316	0.00859712	6.64e-05	6.31e-05
GOTERM_BP_DIRECT	GO:0036289~peptidyl-serine autophosphorylation	9	0.324207	1.28e-06	ENSG00000137275, ENSG00000115020, ENSG00000126934, ENSG00000158828, ENSG00000075413, ENSG00000157540, ENSG00000178607, ENSG00000138669, ENSG00000149311	2734	9	19256	7.04316	0.00859712	6.64e-05	6.31e-05
GOTERM_BP_DIRECT	GO:0006198~cAMP catabolic process	9	0.324207	1.28e-06	ENSG00000171408, ENSG00000205268, ENSG00000113448, ENSG00000184588, ENSG00000073417, ENSG00000065989, ENSG00000105650, ENSG00000113231, ENSG00000112541	2734	9	19256	7.04316	0.00859712	6.64e-05	6.31e-05
GOTERM_BP_DIRECT	GO:0009058~biosynthetic process	17	0.612392	1.62e-06	ENSG00000102230, ENSG00000152463, ENSG00000090054, ENSG00000173540, ENSG00000198650, ENSG00000144591, ENSG00000171097, ENSG00000169154, ENSG00000137944, ENSG00000173614, ENSG00000158578, ENSG00000166123, ENSG00000103707, ENSG00000136010, ENSG00000100596, ENSG00000161217, ENSG00000185813	2734	32	19256	3.74168	0.0108192	8.3e-05	7.89e-05
GOTERM_BP_DIRECT	GO:0007612~learning	25	0.900576	1.63e-06	ENSG00000124140, ENSG00000175592, ENSG00000073756, ENSG00000133216, ENSG00000107758, ENSG00000137868, ENSG00000180176, ENSG00000118160, ENSG00000148053, ENSG00000115526, ENSG00000137843, ENSG00000005249, ENSG00000155886, ENSG00000171105, ENSG00000033178, ENSG00000159082, ENSG00000128829, ENSG00000124406, ENSG00000101349, ENSG00000100678, ENSG00000185345, ENSG00000010810, ENSG00000182621, ENSG0000…	2734	62	19256	2.83998	0.0109072	8.31e-05	7.9e-05
GOTERM_BP_DIRECT	GO:0046839~phospholipid dephosphorylation	11	0.396254	1.89e-06	ENSG00000105520, ENSG00000067113, ENSG00000126821, ENSG00000141934, ENSG00000205808, ENSG00000163082, ENSG00000147535, ENSG00000117600, ENSG00000129951, ENSG00000203805, ENSG00000117598	2734	14	19256	5.53391	0.0126237	9.28e-05	8.82e-05
GOTERM_BP_DIRECT	GO:0046488~phosphatidylinositol metabolic process	11	0.396254	1.89e-06	ENSG00000159082, ENSG00000149782, ENSG00000124181, ENSG00000113721, ENSG00000187091, ENSG00000115556, ENSG00000182621, ENSG00000100078, ENSG00000182578, ENSG00000137841, ENSG00000161896	2734	14	19256	5.53391	0.0126237	9.28e-05	8.82e-05
GOTERM_BP_DIRECT	GO:0030007~cellular potassium ion homeostasis	11	0.396254	1.89e-06	ENSG00000105675, ENSG00000129244, ENSG00000064651, ENSG00000075673, ENSG00000143153, ENSG00000105409, ENSG00000132681, ENSG00000186009, ENSG00000163399, ENSG00000018625, ENSG00000069849	2734	14	19256	5.53391	0.0126237	9.28e-05	8.82e-05
GOTERM_BP_DIRECT	GO:0046339~diacylglycerol metabolic process	11	0.396254	1.89e-06	ENSG00000102780, ENSG00000158669, ENSG00000157680, ENSG00000065357, ENSG00000087157, ENSG00000058866, ENSG00000153933, ENSG00000077044, ENSG00000274588, ENSG00000145214, ENSG00000149091	2734	14	19256	5.53391	0.0126237	9.28e-05	8.82e-05
GOTERM_BP_DIRECT	GO:0043409~negative regulation of MAPK cascade	20	0.720461	1.89e-06	ENSG00000133878, ENSG00000105568, ENSG00000105647, ENSG00000116539, ENSG00000198842, ENSG00000111266, ENSG00000139318, ENSG00000084207, ENSG00000079393, ENSG00000120875, ENSG00000158050, ENSG00000138166, ENSG00000163162, ENSG00000120129, ENSG00000164086, ENSG00000156194, ENSG00000130829, ENSG00000184545, ENSG00000108861, ENSG00000140443	2734	43	19256	3.27589	0.0126298	9.28e-05	8.82e-05
GOTERM_BP_DIRECT	GO:0038095~Fc-epsilon receptor signaling pathway	14	0.504323	2.61e-06	ENSG00000109339, ENSG00000104365, ENSG00000095015, ENSG00000107643, ENSG00000050748, ENSG00000076984, ENSG00000124181, ENSG00000065675, ENSG00000135341, ENSG00000065559, ENSG00000151422, ENSG00000165025, ENSG00000010671, ENSG00000254087	2734	23	19256	4.28714	0.0173687	0.000126	0.00012
GOTERM_BP_DIRECT	GO:0042908~xenobiotic transport	14	0.504323	2.61e-06	ENSG00000110628, ENSG00000121270, ENSG00000108846, ENSG00000112499, ENSG00000197208, ENSG00000005471, ENSG00000114770, ENSG00000036565, ENSG00000167972, ENSG00000117394, ENSG00000163406, ENSG00000103257, ENSG00000146477, ENSG00000103222	2734	23	19256	4.28714	0.0173687	0.000126	0.00012
GOTERM_BP_DIRECT	GO:0007165~signal transduction	238	8.57349	2.62e-06	ENSG00000095464, ENSG00000241973, ENSG00000180370, ENSG00000040199, ENSG00000135446, ENSG00000159899, ENSG00000204435, ENSG00000138031, ENSG00000106683, ENSG00000108984, ENSG00000167601, ENSG00000114739, ENSG00000106799, ENSG00000112679, ENSG00000197122, ENSG00000114738, ENSG00000110931, ENSG00000133275, ENSG00000131771, ENSG00000240891, ENSG00000169118, ENSG00000163932, ENSG00000105220, ENSG0000…	2734	1267	19256	1.32302	0.0174553	0.000126	0.00012
GOTERM_BP_DIRECT	GO:0006027~glycosaminoglycan catabolic process	10	0.360231	3.38e-06	ENSG00000181523, ENSG00000106302, ENSG00000068001, ENSG00000169919, ENSG00000127415, ENSG00000170266, ENSG00000010404, ENSG00000135677, ENSG00000172987, ENSG00000108784	2734	12	19256	5.8693	0.0224713	0.000159	0.000151
GOTERM_BP_DIRECT	GO:0046486~glycerolipid metabolic process	10	0.360231	3.38e-06	ENSG00000102780, ENSG00000128242, ENSG00000006530, ENSG00000157680, ENSG00000065357, ENSG00000058866, ENSG00000153933, ENSG00000077044, ENSG00000145214, ENSG00000149091	2734	12	19256	5.8693	0.0224713	0.000159	0.000151
GOTERM_BP_DIRECT	GO:0042136~neurotransmitter biosynthetic process	10	0.360231	3.38e-06	ENSG00000089250, ENSG00000128683, ENSG00000180176, ENSG00000142319, ENSG00000112499, ENSG00000134780, ENSG00000136750, ENSG00000108576, ENSG00000087085, ENSG00000164535	2734	12	19256	5.8693	0.0224713	0.000159	0.000151
GOTERM_BP_DIRECT	GO:0015698~inorganic anion transport	16	0.576369	3.44e-06	ENSG00000149452, ENSG00000121270, ENSG00000108846, ENSG00000104635, ENSG00000114923, ENSG00000168065, ENSG00000197901, ENSG00000114770, ENSG00000113073, ENSG00000080493, ENSG00000188687, ENSG00000091137, ENSG00000164889, ENSG00000033867, ENSG00000103222, ENSG00000125257	2734	30	19256	3.75635	0.0228415	0.00016	0.000152
GOTERM_BP_DIRECT	GO:0098869~cellular oxidant detoxification	28	1.00865	3.54e-06	ENSG00000213366, ENSG00000176153, ENSG00000073756, ENSG00000104687, ENSG00000095303, ENSG00000211445, ENSG00000084207, ENSG00000136810, ENSG00000198704, ENSG00000224586, ENSG00000164294, ENSG00000130508, ENSG00000148344, ENSG00000233276, ENSG00000198431, ENSG00000115705, ENSG00000137857, ENSG00000213316, ENSG00000197763, ENSG00000065621, ENSG00000112992, ENSG00000116157, ENSG00000120942, ENSG0000…	2734	77	19256	2.56115	0.023518	0.000164	0.000156
GOTERM_BP_DIRECT	GO:0000187~activation of MAPK activity	27	0.972622	3.83e-06	ENSG00000263528, ENSG00000076984, ENSG00000135341, ENSG00000173327, ENSG00000198648, ENSG00000065559, ENSG00000132356, ENSG00000137764, ENSG00000112062, ENSG00000126934, ENSG00000034152, ENSG00000149930, ENSG00000160551, ENSG00000130829, ENSG00000108984, ENSG00000169967, ENSG00000157404, ENSG00000171094, ENSG00000172680, ENSG00000169032, ENSG00000139318, ENSG00000138166, ENSG00000051382, ENSG0000…	2734	73	19256	2.605	0.0254291	0.000176	0.000168
GOTERM_BP_DIRECT	GO:0016567~protein ubiquitination	108	3.89049	4.27e-06	ENSG00000214357, ENSG00000134758, ENSG00000175063, ENSG00000075975, ENSG00000197530, ENSG00000105879, ENSG00000198742, ENSG00000177889, ENSG00000119401, ENSG00000080802, ENSG00000012963, ENSG00000173838, ENSG00000086758, ENSG00000168411, ENSG00000163481, ENSG00000145495, ENSG00000276043, ENSG00000183654, ENSG00000122257, ENSG00000085382, ENSG00000002746, ENSG00000131653, ENSG00000239305, ENSG0000…	2734	496	19256	1.53359	0.0282892	0.000194	0.000185
GOTERM_BP_DIRECT	GO:0032869~cellular response to insulin stimulus	35	1.26081	4.3e-06	ENSG00000197891, ENSG00000175567, ENSG00000084207, ENSG00000132376, ENSG00000132793, ENSG00000171862, ENSG00000135446, ENSG00000171105, ENSG00000143799, ENSG00000120053, ENSG00000142208, ENSG00000101577, ENSG00000100344, ENSG00000101255, ENSG00000128059, ENSG00000108443, ENSG00000136628, ENSG00000090020, ENSG00000152270, ENSG00000197122, ENSG00000067225, ENSG00000104635, ENSG00000105647, ENSG0000…	2734	109	19256	2.26157	0.0284862	0.000194	0.000185
GOTERM_BP_DIRECT	GO:1990573~potassium ion import across plasma membrane	20	0.720461	4.33e-06	ENSG00000105675, ENSG00000124140, ENSG00000129244, ENSG00000113504, ENSG00000064651, ENSG00000075673, ENSG00000105409, ENSG00000132681, ENSG00000069849, ENSG00000137731, ENSG00000140199, ENSG00000187486, ENSG00000143153, ENSG00000006071, ENSG00000070915, ENSG00000186009, ENSG00000163399, ENSG00000124067, ENSG00000018625, ENSG00000074803	2734	45	19256	3.13029	0.0287046	0.000194	0.000185
GOTERM_BP_DIRECT	GO:0070534~protein K63-linked ubiquitination	20	0.720461	4.33e-06	ENSG00000070423, ENSG00000108106, ENSG00000198373, ENSG00000176641, ENSG00000092148, ENSG00000175931, ENSG00000069869, ENSG00000170035, ENSG00000077152, ENSG00000119048, ENSG00000177889, ENSG00000132256, ENSG00000132388, ENSG00000112130, ENSG00000265491, ENSG00000185345, ENSG00000078967, ENSG00000204308, ENSG00000182247, ENSG00000103266	2734	45	19256	3.13029	0.0287046	0.000194	0.000185
GOTERM_BP_DIRECT	GO:0070262~peptidyl-serine dephosphorylation	11	0.396254	4.94e-06	ENSG00000104695, ENSG00000156475, ENSG00000138814, ENSG00000105568, ENSG00000074211, ENSG00000120129, ENSG00000172531, ENSG00000011485, ENSG00000113575, ENSG00000100034, ENSG00000221914	2734	15	19256	5.16498	0.0326879	0.000216	0.000205
GOTERM_BP_DIRECT	GO:0006790~sulfur compound metabolic process	11	0.396254	4.94e-06	ENSG00000147119, ENSG00000135702, ENSG00000175040, ENSG00000183196, ENSG00000140835, ENSG00000175264, ENSG00000124302, ENSG00000122863, ENSG00000154080, ENSG00000175229, ENSG00000197093	2734	15	19256	5.16498	0.0326879	0.000216	0.000205
GOTERM_BP_DIRECT	GO:0036151~phosphatidylcholine acyl-chain remodeling	11	0.396254	4.94e-06	ENSG00000143797, ENSG00000105499, ENSG00000163803, ENSG00000125505, ENSG00000176454, ENSG00000153395, ENSG00000111684, ENSG00000087253, ENSG00000116711, ENSG00000158786, ENSG00000243708	2734	15	19256	5.16498	0.0326879	0.000216	0.000205
GOTERM_BP_DIRECT	GO:0046835~carbohydrate phosphorylation	14	0.504323	4.95e-06	ENSG00000156510, ENSG00000159399, ENSG00000157353, ENSG00000156958, ENSG00000111670, ENSG00000114268, ENSG00000156515, ENSG00000152556, ENSG00000123836, ENSG00000170525, ENSG00000158571, ENSG00000093217, ENSG00000160883, ENSG00000124357	2734	24	19256	4.10851	0.0327038	0.000216	0.000205
GOTERM_BP_DIRECT	GO:1903779~regulation of cardiac conduction	13	0.4683	5.49e-06	ENSG00000130234, ENSG00000070961, ENSG00000196296, ENSG00000118160, ENSG00000067842, ENSG00000072062, ENSG00000074370, ENSG00000174437, ENSG00000116783, ENSG00000157087, ENSG00000100678, ENSG00000183023, ENSG00000058668	2734	21	19256	4.36005	0.0362387	0.000238	0.000226
GOTERM_BP_DIRECT	GO:0001510~RNA methylation	12	0.432277	5.59e-06	ENSG00000146834, ENSG00000130305, ENSG00000165819, ENSG00000178694, ENSG00000117481, ENSG00000111641, ENSG00000186666, ENSG00000108592, ENSG00000241058, ENSG00000068438, ENSG00000122687, ENSG00000101574	2734	18	19256	4.69544	0.0368802	0.000241	0.000229
GOTERM_BP_DIRECT	GO:0043408~regulation of MAPK cascade	17	0.612392	7.15e-06	ENSG00000181852, ENSG00000154310, ENSG00000071054, ENSG00000130669, ENSG00000180370, ENSG00000137843, ENSG00000028116, ENSG00000077264, ENSG00000168038, ENSG00000101109, ENSG00000101349, ENSG00000149930, ENSG00000149269, ENSG00000160551, ENSG00000141503, ENSG00000135090, ENSG00000104375	2734	35	19256	3.42096	0.0469696	0.000306	0.000291
GOTERM_BP_DIRECT	GO:0006506~GPI anchor biosynthetic process	15	0.540346	7.31e-06	ENSG00000135845, ENSG00000277161, ENSG00000197563, ENSG00000069943, ENSG00000165282, ENSG00000151665, ENSG00000174227, ENSG00000119227, ENSG00000007541, ENSG00000143315, ENSG00000165195, ENSG00000163964, ENSG00000108474, ENSG00000136908, ENSG00000101464	2734	28	19256	3.77312	0.0479808	0.000311	0.000296
GOTERM_BP_DIRECT	GO:0035690~cellular response to drug	25	0.900576	7.98e-06	ENSG00000180176, ENSG00000162409, ENSG00000132356, ENSG00000204371, ENSG00000146648, ENSG00000163162, ENSG00000084774, ENSG00000186642, ENSG00000184588, ENSG00000239672, ENSG00000128059, ENSG00000015413, ENSG00000165029, ENSG00000175175, ENSG00000177076, ENSG00000072274, ENSG00000157764, ENSG00000065989, ENSG00000114491, ENSG00000185100, ENSG00000223802, ENSG00000007171, ENSG00000183765, ENSG0000…	2734	67	19256	2.62804	0.0522501	0.000335	0.000319
GOTERM_BP_DIRECT	GO:0006999~nuclear pore organization	8	0.288184	8.08e-06	ENSG00000110713, ENSG00000085415, ENSG00000163002, ENSG00000138750, ENSG00000069248, ENSG00000155561, ENSG00000047410, ENSG00000058804	2734	8	19256	7.04316	0.0528656	0.000335	0.000319
GOTERM_BP_DIRECT	GO:0044208~'de novo' AMP biosynthetic process	8	0.288184	8.08e-06	ENSG00000035687, ENSG00000138363, ENSG00000159131, ENSG00000239900, ENSG00000185100, ENSG00000128050, ENSG00000178921, ENSG00000128059	2734	8	19256	7.04316	0.0528656	0.000335	0.000319
GOTERM_BP_DIRECT	GO:0018243~protein O-linked glycosylation via threonine	8	0.288184	8.08e-06	ENSG00000178234, ENSG00000257594, ENSG00000100626, ENSG00000174473, ENSG00000141429, ENSG00000115339, ENSG00000144278, ENSG00000143641	2734	8	19256	7.04316	0.0528656	0.000335	0.000319
GOTERM_BP_DIRECT	GO:0043552~positive regulation of phosphatidylinositol 3-kinase activity	16	0.576369	9.46e-06	ENSG00000157404, ENSG00000068078, ENSG00000197122, ENSG00000113721, ENSG00000196455, ENSG00000178568, ENSG00000134853, ENSG00000120899, ENSG00000169398, ENSG00000102755, ENSG00000000938, ENSG00000254087, ENSG00000120156, ENSG00000184304, ENSG00000070886, ENSG00000122025	2734	32	19256	3.52158	0.0616353	0.000386	0.000367
GOTERM_BP_DIRECT	GO:0097502~mannosylation	10	0.360231	9.59e-06	ENSG00000119523, ENSG00000119227, ENSG00000143315, ENSG00000182858, ENSG00000033011, ENSG00000189366, ENSG00000069943, ENSG00000214160, ENSG00000086848, ENSG00000251287	2734	13	19256	5.41782	0.0624616	0.000386	0.000367
GOTERM_BP_DIRECT	GO:0042761~very long-chain fatty acid biosynthetic process	10	0.360231	9.59e-06	ENSG00000118402, ENSG00000099797, ENSG00000205678, ENSG00000066322, ENSG00000119915, ENSG00000188921, ENSG00000012660, ENSG00000164181, ENSG00000165996, ENSG00000197977	2734	13	19256	5.41782	0.0624616	0.000386	0.000367
GOTERM_BP_DIRECT	GO:0016024~CDP-diacylglycerol biosynthetic process	10	0.360231	9.59e-06	ENSG00000158669, ENSG00000101290, ENSG00000138678, ENSG00000163624, ENSG00000169692, ENSG00000204310, ENSG00000026652, ENSG00000160216, ENSG00000172954, ENSG00000186281	2734	13	19256	5.41782	0.0624616	0.000386	0.000367
GOTERM_BP_DIRECT	GO:0034638~phosphatidylcholine catabolic process	10	0.360231	9.59e-06	ENSG00000146070, ENSG00000103066, ENSG00000127472, ENSG00000130653, ENSG00000184381, ENSG00000135241, ENSG00000163803, ENSG00000069764, ENSG00000266200, ENSG00000116711	2734	13	19256	5.41782	0.0624616	0.000386	0.000367
GOTERM_BP_DIRECT	GO:0061621~canonical glycolysis	11	0.396254	1.15e-05	ENSG00000074800, ENSG00000141959, ENSG00000067057, ENSG00000067225, ENSG00000164708, ENSG00000111674, ENSG00000159399, ENSG00000160883, ENSG00000156515, ENSG00000152556, ENSG00000102144	2734	16	19256	4.84217	0.074384	0.000457	0.000435
GOTERM_BP_DIRECT	GO:0006885~regulation of pH	11	0.396254	1.15e-05	ENSG00000090020, ENSG00000066230, ENSG00000140519, ENSG00000091137, ENSG00000135740, ENSG00000075673, ENSG00000005882, ENSG00000116039, ENSG00000105929, ENSG00000004799, ENSG00000065923	2734	16	19256	4.84217	0.074384	0.000457	0.000435
GOTERM_BP_DIRECT	GO:0019432~triglyceride biosynthetic process	12	0.432277	1.16e-05	ENSG00000158669, ENSG00000068366, ENSG00000138678, ENSG00000101577, ENSG00000175445, ENSG00000106384, ENSG00000100344, ENSG00000134324, ENSG00000132793, ENSG00000186281, ENSG00000123684, ENSG00000198814	2734	19	19256	4.44831	0.0748148	0.000457	0.000435
GOTERM_BP_DIRECT	GO:0007254~JNK cascade	23	0.82853	1.23e-05	ENSG00000109339, ENSG00000107643, ENSG00000104312, ENSG00000050748, ENSG00000198001, ENSG00000076984, ENSG00000197442, ENSG00000130758, ENSG00000139625, ENSG00000104814, ENSG00000135341, ENSG00000173327, ENSG00000065559, ENSG00000169071, ENSG00000011566, ENSG00000007168, ENSG00000168067, ENSG00000141503, ENSG00000091436, ENSG00000184216, ENSG00000130829, ENSG00000104375, ENSG00000073803	2734	60	19256	2.69988	0.0792206	0.000483	0.000459
GOTERM_BP_DIRECT	GO:0006139~nucleobase-containing compound metabolic process	18	0.648415	1.24e-05	ENSG00000175054, ENSG00000156222, ENSG00000162813, ENSG00000099810, ENSG00000136877, ENSG00000119125, ENSG00000138363, ENSG00000101911, ENSG00000100413, ENSG00000164053, ENSG00000092964, ENSG00000155085, ENSG00000183696, ENSG00000164978, ENSG00000167900, ENSG00000166548, ENSG00000106992, ENSG00000128951	2734	40	19256	3.16942	0.0800155	0.000485	0.000461
GOTERM_BP_DIRECT	GO:0043507~positive regulation of JUN kinase activity	19	0.684438	1.31e-05	ENSG00000196396, ENSG00000076984, ENSG00000197442, ENSG00000130758, ENSG00000134398, ENSG00000139625, ENSG00000178607, ENSG00000135341, ENSG00000116106, ENSG00000173327, ENSG00000169071, ENSG00000165025, ENSG00000120899, ENSG00000168067, ENSG00000085511, ENSG00000149269, ENSG00000162999, ENSG00000135090, ENSG00000073803	2734	44	19256	3.04136	0.084429	0.00051	0.000485
GOTERM_BP_DIRECT	GO:0051591~response to cAMP	20	0.720461	1.34e-05	ENSG00000108602, ENSG00000175592, ENSG00000129673, ENSG00000137857, ENSG00000072310, ENSG00000077498, ENSG00000157764, ENSG00000115884, ENSG00000134333, ENSG00000142453, ENSG00000143627, ENSG00000120899, ENSG00000120129, ENSG00000158571, ENSG00000142319, ENSG00000054356, ENSG00000120156, ENSG00000140279, ENSG00000239672, ENSG00000145214	2734	48	19256	2.93465	0.0860659	0.000517	0.000492
GOTERM_BP_DIRECT	GO:0030488~tRNA methylation	16	0.576369	1.51e-05	ENSG00000066651, ENSG00000107614, ENSG00000206562, ENSG00000068438, ENSG00000241058, ENSG00000059588, ENSG00000037897, ENSG00000122435, ENSG00000137760, ENSG00000087995, ENSG00000165055, ENSG00000250305, ENSG00000186666, ENSG00000168806, ENSG00000162623, ENSG00000183665	2734	33	19256	3.41487	0.0963849	0.000579	0.00055
GOTERM_BP_DIRECT	GO:0070301~cellular response to hydrogen peroxide	26	0.936599	1.69e-05	ENSG00000129465, ENSG00000097007, ENSG00000165060, ENSG00000170312, ENSG00000240583, ENSG00000132356, ENSG00000142185, ENSG00000106462, ENSG00000181019, ENSG00000176170, ENSG00000167601, ENSG00000103056, ENSG00000135679, ENSG00000197122, ENSG00000197442, ENSG00000178607, ENSG00000156711, ENSG00000137275, ENSG00000137496, ENSG00000138061, ENSG00000166484, ENSG00000096717, ENSG00000163932, ENSG0000…	2734	74	19256	2.47462	0.107438	0.000646	0.000614
GOTERM_BP_DIRECT	GO:0006098~pentose-phosphate shunt	9	0.324207	1.8e-05	ENSG00000153574, ENSG00000177156, ENSG00000130313, ENSG00000101911, ENSG00000163931, ENSG00000160211, ENSG00000142657, ENSG00000197713, ENSG00000197417	2734	11	19256	5.76259	0.114015	0.00068	0.000646
GOTERM_BP_DIRECT	GO:0055064~chloride ion homeostasis	9	0.324207	1.8e-05	ENSG00000140199, ENSG00000124140, ENSG00000074410, ENSG00000113504, ENSG00000064651, ENSG00000070915, ENSG00000116039, ENSG00000124067, ENSG00000074803	2734	11	19256	5.76259	0.114015	0.00068	0.000646
GOTERM_BP_DIRECT	GO:0042542~response to hydrogen peroxide	21	0.756484	1.85e-05	ENSG00000104695, ENSG00000175592, ENSG00000134602, ENSG00000023572, ENSG00000113721, ENSG00000119782, ENSG00000115884, ENSG00000134333, ENSG00000115694, ENSG00000196839, ENSG00000112096, ENSG00000114062, ENSG00000120899, ENSG00000120129, ENSG00000183023, ENSG00000147465, ENSG00000096717, ENSG00000010810, ENSG00000167658, ENSG00000233276, ENSG00000102572	2734	53	19256	2.79069	0.11695	0.000691	0.000657
GOTERM_BP_DIRECT	GO:0042572~retinol metabolic process	21	0.756484	1.85e-05	ENSG00000147160, ENSG00000198074, ENSG00000160439, ENSG00000240857, ENSG00000163803, ENSG00000227471, ENSG00000139988, ENSG00000175535, ENSG00000116745, ENSG00000080511, ENSG00000196139, ENSG00000177666, ENSG00000170786, ENSG00000135697, ENSG00000170426, ENSG00000121039, ENSG00000128918, ENSG00000085662, ENSG00000138061, ENSG00000184254, ENSG00000079435	2734	53	19256	2.79069	0.11695	0.000691	0.000657
GOTERM_BP_DIRECT	GO:0010212~response to ionizing radiation	19	0.684438	1.9e-05	ENSG00000048028, ENSG00000104313, ENSG00000176444, ENSG00000119772, ENSG00000118046, ENSG00000158019, ENSG00000166311, ENSG00000167325, ENSG00000112130, ENSG00000168411, ENSG00000172977, ENSG00000158161, ENSG00000143207, ENSG00000088305, ENSG00000138075, ENSG00000186104, ENSG00000147465, ENSG00000140534, ENSG00000149311	2734	45	19256	2.97378	0.119791	0.000701	0.000666
GOTERM_BP_DIRECT	GO:0014065~phosphatidylinositol 3-kinase signaling	19	0.684438	1.9e-05	ENSG00000105851, ENSG00000065361, ENSG00000092445, ENSG00000105647, ENSG00000132958, ENSG00000141506, ENSG00000274391, ENSG00000133056, ENSG00000068903, ENSG00000171862, ENSG00000139144, ENSG00000062524, ENSG00000011405, ENSG00000051382, ENSG00000121879, ENSG00000171608, ENSG00000141736, ENSG00000142208, ENSG00000140443	2734	45	19256	2.97378	0.119791	0.000701	0.000666
GOTERM_BP_DIRECT	GO:0031647~regulation of protein stability	30	1.08069	2.14e-05	ENSG00000129562, ENSG00000198363, ENSG00000090432, ENSG00000171720, ENSG00000064601, ENSG00000171862, ENSG00000085982, ENSG00000163162, ENSG00000138592, ENSG00000187555, ENSG00000087586, ENSG00000136908, ENSG00000184304, ENSG00000127445, ENSG00000048028, ENSG00000100030, ENSG00000072310, ENSG00000170242, ENSG00000114316, ENSG00000244038, ENSG00000172046, ENSG00000097033, ENSG00000049759, ENSG0000…	2734	93	19256	2.27199	0.133809	0.000785	0.000746
GOTERM_BP_DIRECT	GO:0000188~inactivation of MAPK activity	12	0.432277	2.24e-05	ENSG00000120875, ENSG00000158050, ENSG00000138166, ENSG00000105568, ENSG00000120129, ENSG00000164086, ENSG00000111266, ENSG00000139318, ENSG00000130829, ENSG00000184545, ENSG00000113575, ENSG00000108861	2734	20	19256	4.2259	0.1398	0.000818	0.000778
GOTERM_BP_DIRECT	GO:0071108~protein K48-linked deubiquitination	16	0.576369	2.34e-05	ENSG00000155313, ENSG00000135913, ENSG00000136878, ENSG00000131864, ENSG00000111667, ENSG00000172046, ENSG00000077254, ENSG00000135655, ENSG00000068308, ENSG00000115464, ENSG00000058056, ENSG00000223443, ENSG00000138592, ENSG00000187555, ENSG00000273820, ENSG00000124486	2734	34	19256	3.31443	0.14583	0.000848	0.000806
GOTERM_BP_DIRECT	GO:0089718~amino acid import across plasma membrane	10	0.360231	2.35e-05	ENSG00000131389, ENSG00000092068, ENSG00000163817, ENSG00000112499, ENSG00000139514, ENSG00000123643, ENSG00000147100, ENSG00000103257, ENSG00000197208, ENSG00000268104	2734	14	19256	5.03083	0.145917	0.000848	0.000806
GOTERM_BP_DIRECT	GO:0015718~monocarboxylic acid transport	11	0.396254	2.44e-05	ENSG00000108932, ENSG00000170190, ENSG00000141526, ENSG00000100156, ENSG00000147100, ENSG00000152779, ENSG00000132164, ENSG00000146477, ENSG00000118596, ENSG00000168679, ENSG00000174327	2734	17	19256	4.55734	0.15105	0.000876	0.000832
GOTERM_BP_DIRECT	GO:0006612~protein targeting to membrane	21	0.756484	2.55e-05	ENSG00000184307, ENSG00000159714, ENSG00000102383, ENSG00000188818, ENSG00000175893, ENSG00000163958, ENSG00000174165, ENSG00000104219, ENSG00000175048, ENSG00000116237, ENSG00000204160, ENSG00000153786, ENSG00000177108, ENSG00000115020, ENSG00000149930, ENSG00000023041, ENSG00000163558, ENSG00000163812, ENSG00000188706, ENSG00000160446, ENSG00000180776	2734	54	19256	2.73901	0.157469	0.000911	0.000866
GOTERM_BP_DIRECT	GO:0006520~cellular amino acid metabolic process	15	0.540346	3.18e-05	ENSG00000243989, ENSG00000099998, ENSG00000150787, ENSG00000169154, ENSG00000132330, ENSG00000137944, ENSG00000135094, ENSG00000167720, ENSG00000140287, ENSG00000139410, ENSG00000084774, ENSG00000100983, ENSG00000147100, ENSG00000124299, ENSG00000100031	2734	31	19256	3.40798	0.192402	0.00111559	0.00106018
GOTERM_BP_DIRECT	GO:0019371~cyclooxygenase pathway	8	0.288184	3.19e-05	ENSG00000073756, ENSG00000110958, ENSG00000107317, ENSG00000059377, ENSG00000095303, ENSG00000148334, ENSG00000196139, ENSG00000124212	2734	9	19256	6.26059	0.192811	0.00111559	0.00106018
GOTERM_BP_DIRECT	GO:0015816~glycine transport	8	0.288184	3.19e-05	ENSG00000196517, ENSG00000092068, ENSG00000101438, ENSG00000017483, ENSG00000163817, ENSG00000123643, ENSG00000186334, ENSG00000186335	2734	9	19256	6.26059	0.192811	0.00111559	0.00106018
GOTERM_BP_DIRECT	GO:0051122~hepoxilin biosynthetic process	8	0.288184	3.19e-05	ENSG00000179148, ENSG00000213366, ENSG00000179477, ENSG00000012779, ENSG00000161905, ENSG00000179593, ENSG00000108839, ENSG00000084207	2734	9	19256	6.26059	0.192811	0.00111559	0.00106018
GOTERM_BP_DIRECT	GO:0032436~positive regulation of proteasomal ubiquitin-dependent protein catabolic process	27	0.972622	3.2e-05	ENSG00000151692, ENSG00000113712, ENSG00000177628, ENSG00000213923, ENSG00000068903, ENSG00000154447, ENSG00000141551, ENSG00000166851, ENSG00000164197, ENSG00000142208, ENSG00000087586, ENSG00000147133, ENSG00000101255, ENSG00000034677, ENSG00000145632, ENSG00000163743, ENSG00000135679, ENSG00000111667, ENSG00000146373, ENSG00000092148, ENSG00000116514, ENSG00000172985, ENSG00000143207, ENSG0000…	2734	81	19256	2.34772	0.193789	0.00111609	0.00106065
GOTERM_BP_DIRECT	GO:0006094~gluconeogenesis	18	0.648415	3.85e-05	ENSG00000152254, ENSG00000104635, ENSG00000164708, ENSG00000111674, ENSG00000173599, ENSG00000170950, ENSG00000115840, ENSG00000135094, ENSG00000146701, ENSG00000158571, ENSG00000130957, ENSG00000141349, ENSG00000186951, ENSG00000183048, ENSG00000105220, ENSG00000102144, ENSG00000100075, ENSG00000108773	2734	43	19256	2.9483	0.228317	0.00133596	0.0012696
GOTERM_BP_DIRECT	GO:0001676~long-chain fatty acid metabolic process	14	0.504323	4.25e-05	ENSG00000130304, ENSG00000068366, ENSG00000113396, ENSG00000177646, ENSG00000167114, ENSG00000157184, ENSG00000110090, ENSG00000123983, ENSG00000100344, ENSG00000145730, ENSG00000103740, ENSG00000166743, ENSG00000143554, ENSG00000167107	2734	28	19256	3.52158	0.248621	0.00146584	0.00139303
GOTERM_BP_DIRECT	GO:0006281~DNA repair	68	2.44957	4.45e-05	ENSG00000104343, ENSG00000041880, ENSG00000129484, ENSG00000113456, ENSG00000119048, ENSG00000077152, ENSG00000110066, ENSG00000062822, ENSG00000167325, ENSG00000143799, ENSG00000086758, ENSG00000158161, ENSG00000115392, ENSG00000187531, ENSG00000164053, ENSG00000153827, ENSG00000276043, ENSG00000177084, ENSG00000101751, ENSG00000048392, ENSG00000048028, ENSG00000112319, ENSG00000136504, ENSG0000…	2734	294	19256	1.62903	0.258685	0.00152716	0.0014513
GOTERM_BP_DIRECT	GO:0034968~histone lysine methylation	9	0.324207	4.72e-05	ENSG00000005483, ENSG00000101945, ENSG00000145391, ENSG00000185420, ENSG00000152455, ENSG00000103037, ENSG00000156239, ENSG00000143499, ENSG00000204371	2734	12	19256	5.28237	0.272189	0.00160458	0.00152487
GOTERM_BP_DIRECT	GO:0006183~GTP biosynthetic process	9	0.324207	4.72e-05	ENSG00000106348, ENSG00000243678, ENSG00000178035, ENSG00000172113, ENSG00000103202, ENSG00000143156, ENSG00000239672, ENSG00000103024, ENSG00000112981	2734	12	19256	5.28237	0.272189	0.00160458	0.00152487
GOTERM_BP_DIRECT	GO:0045931~positive regulation of mitotic cell cycle	15	0.540346	4.91e-05	ENSG00000135679, ENSG00000065243, ENSG00000114999, ENSG00000097007, ENSG00000154229, ENSG00000007168, ENSG00000100600, ENSG00000036672, ENSG00000124422, ENSG00000101224, ENSG00000179295, ENSG00000176170, ENSG00000108861, ENSG00000108443, ENSG00000070669	2734	32	19256	3.30148	0.281377	0.00166035	0.00157788
GOTERM_BP_DIRECT	GO:0006915~apoptotic process	122	4.39481	5e-05	ENSG00000185825, ENSG00000129562, ENSG00000023572, ENSG00000066468, ENSG00000172113, ENSG00000180370, ENSG00000110422, ENSG00000006432, ENSG00000119408, ENSG00000169100, ENSG00000164978, ENSG00000105198, ENSG00000102882, ENSG00000108984, ENSG00000165304, ENSG00000131653, ENSG00000106799, ENSG00000135333, ENSG00000171310, ENSG00000163012, ENSG00000137193, ENSG00000173846, ENSG00000171307, ENSG0000…	2734	607	19256	1.41559	0.285628	0.0016738	0.00159066
GOTERM_BP_DIRECT	GO:0097294~'de novo' XMP biosynthetic process	7	0.252161	5e-05	ENSG00000138363, ENSG00000159131, ENSG00000239900, ENSG00000178035, ENSG00000128050, ENSG00000178921, ENSG00000128059	2734	7	19256	7.04316	0.285693	0.0016738	0.00159066
GOTERM_BP_DIRECT	GO:0015909~long-chain fatty acid transport	10	0.360231	5.12e-05	ENSG00000167114, ENSG00000130304, ENSG00000121769, ENSG00000147872, ENSG00000145384, ENSG00000170323, ENSG00000164687, ENSG00000113396, ENSG00000205560, ENSG00000143554	2734	15	19256	4.69544	0.291405	0.00168854	0.00160466
GOTERM_BP_DIRECT	GO:0006164~purine nucleotide biosynthetic process	10	0.360231	5.12e-05	ENSG00000138363, ENSG00000159131, ENSG00000229937, ENSG00000101911, ENSG00000163738, ENSG00000239900, ENSG00000185100, ENSG00000178921, ENSG00000100938, ENSG00000128059	2734	15	19256	4.69544	0.291405	0.00168854	0.00160466
GOTERM_BP_DIRECT	GO:0006636~unsaturated fatty acid biosynthetic process	10	0.360231	5.12e-05	ENSG00000143753, ENSG00000118402, ENSG00000242612, ENSG00000145284, ENSG00000066322, ENSG00000119915, ENSG00000012660, ENSG00000164181, ENSG00000197977, ENSG00000221968	2734	15	19256	4.69544	0.291405	0.00168854	0.00160466
GOTERM_BP_DIRECT	GO:0000082~G1/S transition of mitotic cell cycle	25	0.900576	5.28e-05	ENSG00000135503, ENSG00000099804, ENSG00000131864, ENSG00000138814, ENSG00000105810, ENSG00000131023, ENSG00000097046, ENSG00000135446, ENSG00000060982, ENSG00000100526, ENSG00000115170, ENSG00000177084, ENSG00000106462, ENSG00000128059, ENSG00000145632, ENSG00000108443, ENSG00000135913, ENSG00000102096, ENSG00000150457, ENSG00000134588, ENSG00000164045, ENSG00000119414, ENSG00000173846, ENSG0000…	2734	74	19256	2.37945	0.29862	0.00173023	0.00164428
GOTERM_BP_DIRECT	GO:0006418~tRNA aminoacylation for protein translation	13	0.4683	5.58e-05	ENSG00000136628, ENSG00000106105, ENSG00000133706, ENSG00000247626, ENSG00000090861, ENSG00000134684, ENSG00000134440, ENSG00000113643, ENSG00000196305, ENSG00000065427, ENSG00000204394, ENSG00000170445, ENSG00000166986	2734	25	19256	3.66244	0.313016	0.0018225	0.00173197
GOTERM_BP_DIRECT	GO:0006261~DNA-dependent DNA replication	14	0.504323	6.71e-05	ENSG00000175482, ENSG00000077514, ENSG00000130997, ENSG00000039650, ENSG00000111445, ENSG00000009413, ENSG00000062822, ENSG00000115350, ENSG00000256525, ENSG00000100479, ENSG00000051341, ENSG00000177084, ENSG00000140521, ENSG00000148229	2734	29	19256	3.40015	0.362975	0.00216319	0.00205574
GOTERM_BP_DIRECT	GO:0070372~regulation of ERK1 and ERK2 cascade	14	0.504323	6.71e-05	ENSG00000131653, ENSG00000149089, ENSG00000111679, ENSG00000186908, ENSG00000066468, ENSG00000135333, ENSG00000047936, ENSG00000084207, ENSG00000165025, ENSG00000146648, ENSG00000141736, ENSG00000142627, ENSG00000254087, ENSG00000100462	2734	29	19256	3.40015	0.362975	0.00216319	0.00205574
GOTERM_BP_DIRECT	GO:0010506~regulation of autophagy	25	0.900576	6.72e-05	ENSG00000103194, ENSG00000166908, ENSG00000097007, ENSG00000181085, ENSG00000077254, ENSG00000078142, ENSG00000035664, ENSG00000149311, ENSG00000101255, ENSG00000103510, ENSG00000084073, ENSG00000100393, ENSG00000177076, ENSG00000276293, ENSG00000105647, ENSG00000196455, ENSG00000196730, ENSG00000067900, ENSG00000197746, ENSG00000058056, ENSG00000150867, ENSG00000185345, ENSG00000100330, ENSG0000…	2734	75	19256	2.34772	0.363723	0.00216319	0.00205574
GOTERM_BP_DIRECT	GO:0006809~nitric oxide biosynthetic process	12	0.432277	7.15e-05	ENSG00000089250, ENSG00000138061, ENSG00000213722, ENSG00000116096, ENSG00000069667, ENSG00000164867, ENSG00000142208, ENSG00000007171, ENSG00000102575, ENSG00000100243, ENSG00000081181, ENSG00000181019	2734	22	19256	3.84172	0.381583	0.00227761	0.00216447
GOTERM_BP_DIRECT	GO:0071577~zinc II ion transmembrane transport	12	0.432277	7.15e-05	ENSG00000165794, ENSG00000110911, ENSG00000147804, ENSG00000106688, ENSG00000152683, ENSG00000142185, ENSG00000104635, ENSG00000170385, ENSG00000143570, ENSG00000112473, ENSG00000141424, ENSG00000141873	2734	22	19256	3.84172	0.381583	0.00227761	0.00216447
GOTERM_BP_DIRECT	GO:0031100~animal organ regeneration	18	0.648415	7.62e-05	ENSG00000159640, ENSG00000084207, ENSG00000134324, ENSG00000136877, ENSG00000170312, ENSG00000135446, ENSG00000060656, ENSG00000138363, ENSG00000166741, ENSG00000138772, ENSG00000101911, ENSG00000158571, ENSG00000084774, ENSG00000163513, ENSG00000167601, ENSG00000122025, ENSG00000125686, ENSG00000128059	2734	45	19256	2.81726	0.400758	0.00241543	0.00229545
GOTERM_BP_DIRECT	GO:0034614~cellular response to reactive oxygen species	16	0.576369	7.77e-05	ENSG00000100030, ENSG00000107643, ENSG00000050748, ENSG00000110931, ENSG00000196139, ENSG00000005882, ENSG00000134853, ENSG00000152894, ENSG00000151422, ENSG00000146648, ENSG00000010671, ENSG00000183023, ENSG00000142208, ENSG00000109424, ENSG00000213341, ENSG00000102882	2734	37	19256	3.04569	0.406934	0.00245272	0.00233089
GOTERM_BP_DIRECT	GO:0071363~cellular response to growth factor stimulus	21	0.756484	8.3e-05	ENSG00000089250, ENSG00000106799, ENSG00000114739, ENSG00000135679, ENSG00000135503, ENSG00000180176, ENSG00000107779, ENSG00000168393, ENSG00000138696, ENSG00000139567, ENSG00000137764, ENSG00000171105, ENSG00000204217, ENSG00000137275, ENSG00000115170, ENSG00000121989, ENSG00000166484, ENSG00000163513, ENSG00000141736, ENSG00000176170, ENSG00000108443	2734	58	19256	2.55011	0.427649	0.00260738	0.00247787
GOTERM_BP_DIRECT	GO:0015813~L-glutamate transport	11	0.396254	8.81e-05	ENSG00000162383, ENSG00000177542, ENSG00000182902, ENSG00000138079, ENSG00000106688, ENSG00000104888, ENSG00000091664, ENSG00000115902, ENSG00000079215, ENSG00000115840, ENSG00000105143	2734	19	19256	4.07762	0.446942	0.00272934	0.00259376
GOTERM_BP_DIRECT	GO:0042574~retinal metabolic process	11	0.396254	8.81e-05	ENSG00000198691, ENSG00000160439, ENSG00000121039, ENSG00000128918, ENSG00000138061, ENSG00000184254, ENSG00000187134, ENSG00000116745, ENSG00000196139, ENSG00000170786, ENSG00000135697	2734	19	19256	4.07762	0.446942	0.00272934	0.00259376
GOTERM_BP_DIRECT	GO:0003091~renal water homeostasis	11	0.396254	8.81e-05	ENSG00000165059, ENSG00000174233, ENSG00000085662, ENSG00000165272, ENSG00000167580, ENSG00000072062, ENSG00000179142, ENSG00000167306, ENSG00000116039, ENSG00000142875, ENSG00000240583	2734	19	19256	4.07762	0.446942	0.00272934	0.00259376
GOTERM_BP_DIRECT	GO:0016051~carbohydrate biosynthetic process	8	0.288184	9.31e-05	ENSG00000112309, ENSG00000169105, ENSG00000095380, ENSG00000136213, ENSG00000124302, ENSG00000115526, ENSG00000171310, ENSG00000154080	2734	10	19256	5.63453	0.465235	0.00278177	0.0026436
GOTERM_BP_DIRECT	GO:0051156~glucose 6-phosphate metabolic process	8	0.288184	9.31e-05	ENSG00000156510, ENSG00000152254, ENSG00000159399, ENSG00000160883, ENSG00000160211, ENSG00000141349, ENSG00000105220, ENSG00000156515	2734	10	19256	5.63453	0.465235	0.00278177	0.0026436
GOTERM_BP_DIRECT	GO:0018242~protein O-linked glycosylation via serine	8	0.288184	9.31e-05	ENSG00000257594, ENSG00000100626, ENSG00000141429, ENSG00000115339, ENSG00000167889, ENSG00000144278, ENSG00000163389, ENSG00000143641	2734	10	19256	5.63453	0.465235	0.00278177	0.0026436
GOTERM_BP_DIRECT	GO:0009247~glycolipid biosynthetic process	8	0.288184	9.31e-05	ENSG00000128242, ENSG00000154252, ENSG00000176597, ENSG00000157350, ENSG00000110080, ENSG00000148288, ENSG00000175229, ENSG00000197093	2734	10	19256	5.63453	0.465235	0.00278177	0.0026436
GOTERM_BP_DIRECT	GO:0030203~glycosaminoglycan metabolic process	8	0.288184	9.31e-05	ENSG00000027847, ENSG00000176022, ENSG00000049860, ENSG00000015532, ENSG00000213614, ENSG00000103489, ENSG00000154080, ENSG00000135677	2734	10	19256	5.63453	0.465235	0.00278177	0.0026436
GOTERM_BP_DIRECT	GO:0006646~phosphatidylethanolamine biosynthetic process	8	0.288184	9.31e-05	ENSG00000241878, ENSG00000130304, ENSG00000110721, ENSG00000161905, ENSG00000139163, ENSG00000138018, ENSG00000100288, ENSG00000185813	2734	10	19256	5.63453	0.465235	0.00278177	0.0026436
GOTERM_BP_DIRECT	GO:0019532~oxalate transport	8	0.288184	9.31e-05	ENSG00000145217, ENSG00000147606, ENSG00000112053, ENSG00000155850, ENSG00000225697, ENSG00000091137, ENSG00000091138, ENSG00000174502	2734	10	19256	5.63453	0.465235	0.00278177	0.0026436
GOTERM_BP_DIRECT	GO:0006171~cAMP biosynthetic process	8	0.288184	9.31e-05	ENSG00000174233, ENSG00000121281, ENSG00000138031, ENSG00000173175, ENSG00000162104, ENSG00000129467, ENSG00000155897, ENSG00000078295	2734	10	19256	5.63453	0.465235	0.00278177	0.0026436
GOTERM_BP_DIRECT	GO:0018026~peptidyl-lysine monomethylation	9	0.324207	0.000108	ENSG00000183955, ENSG00000181555, ENSG00000214756, ENSG00000145391, ENSG00000203791, ENSG00000103037, ENSG00000118058, ENSG00000181090, ENSG00000143499	2734	13	19256	4.87603	0.514647	0.00317035	0.00301287
GOTERM_BP_DIRECT	GO:0031123~RNA 3'-end processing	9	0.324207	0.000108	ENSG00000083223, ENSG00000107951, ENSG00000134744, ENSG00000218823, ENSG00000149016, ENSG00000164329, ENSG00000112941, ENSG00000090060, ENSG00000115421	2734	13	19256	4.87603	0.514647	0.00317035	0.00301287
GOTERM_BP_DIRECT	GO:0038066~p38MAPK cascade	9	0.324207	0.000108	ENSG00000112062, ENSG00000034152, ENSG00000197442, ENSG00000185386, ENSG00000168078, ENSG00000091436, ENSG00000135341, ENSG00000162889, ENSG00000108984	2734	13	19256	4.87603	0.514647	0.00317035	0.00301287
GOTERM_BP_DIRECT	GO:0034644~cellular response to UV	21	0.756484	0.000109	ENSG00000175054, ENSG00000048028, ENSG00000100393, ENSG00000073756, ENSG00000165819, ENSG00000170242, ENSG00000069869, ENSG00000005339, ENSG00000152894, ENSG00000240583, ENSG00000178999, ENSG00000156711, ENSG00000062822, ENSG00000166311, ENSG00000164045, ENSG00000122008, ENSG00000143799, ENSG00000128829, ENSG00000168078, ENSG00000163932, ENSG00000147133	2734	59	19256	2.50689	0.519315	0.0031987	0.00303981
GOTERM_BP_DIRECT	GO:0032212~positive regulation of telomere maintenance via telomerase	15	0.540346	0.00011	ENSG00000175054, ENSG00000100030, ENSG00000107854, ENSG00000076984, ENSG00000173273, ENSG00000039650, ENSG00000151414, ENSG00000065675, ENSG00000181085, ENSG00000178999, ENSG00000117650, ENSG00000085511, ENSG00000149311, ENSG00000089022, ENSG00000102882	2734	34	19256	3.10728	0.522088	0.00320995	0.0030505
GOTERM_BP_DIRECT	GO:0007568~aging	48	1.72911	0.000129	ENSG00000108602, ENSG00000070961, ENSG00000073756, ENSG00000138814, ENSG00000175564, ENSG00000023572, ENSG00000176890, ENSG00000198400, ENSG00000105835, ENSG00000134013, ENSG00000142082, ENSG00000173786, ENSG00000175567, ENSG00000171862, ENSG00000178999, ENSG00000167720, ENSG00000005381, ENSG00000196839, ENSG00000023909, ENSG00000101438, ENSG00000100983, ENSG00000142208, ENSG00000140521, ENSG0000…	2734	194	19256	1.74264	0.578895	0.00374379	0.00355783
GOTERM_BP_DIRECT	GO:0071364~cellular response to epidermal growth factor stimulus	18	0.648415	0.000143	ENSG00000112679, ENSG00000124181, ENSG00000156508, ENSG00000084207, ENSG00000178568, ENSG00000132376, ENSG00000110395, ENSG00000146648, ENSG00000084774, ENSG00000127947, ENSG00000141736, ENSG00000142208, ENSG00000179295, ENSG00000166986, ENSG00000073417, ENSG00000125686, ENSG00000140992, ENSG00000108861	2734	47	19256	2.69738	0.617273	0.0041395	0.00393388
GOTERM_BP_DIRECT	GO:0014068~positive regulation of phosphatidylinositol 3-kinase signaling	26	0.936599	0.000144	ENSG00000198400, ENSG00000140538, ENSG00000111679, ENSG00000134853, ENSG00000171105, ENSG00000114062, ENSG00000096968, ENSG00000120156, ENSG00000140443, ENSG00000157404, ENSG00000065361, ENSG00000197122, ENSG00000148053, ENSG00000113721, ENSG00000069869, ENSG00000077782, ENSG00000178568, ENSG00000110395, ENSG00000169071, ENSG00000185483, ENSG00000169398, ENSG00000102755, ENSG00000000938, ENSG0000…	2734	83	19256	2.20629	0.619599	0.00414789	0.00394185
GOTERM_BP_DIRECT	GO:0015908~fatty acid transport	14	0.504323	0.000154	ENSG00000068366, ENSG00000170231, ENSG00000114115, ENSG00000170323, ENSG00000114113, ENSG00000197416, ENSG00000113396, ENSG00000205186, ENSG00000167114, ENSG00000121769, ENSG00000145384, ENSG00000164687, ENSG00000164434, ENSG00000143554	2734	31	19256	3.18078	0.646108	0.00443882	0.00421833
GOTERM_BP_DIRECT	GO:0006975~DNA damage induced protein phosphorylation	7	0.252161	0.000176	ENSG00000188130, ENSG00000097007, ENSG00000149554, ENSG00000149311, ENSG00000183765, ENSG00000108984, ENSG00000102882	2734	8	19256	6.16277	0.69361	0.00494892	0.00470309
GOTERM_BP_DIRECT	GO:0015824~proline transport	7	0.252161	0.000176	ENSG00000180773, ENSG00000011083, ENSG00000115902, ENSG00000163817, ENSG00000072041, ENSG00000123643, ENSG00000186335	2734	8	19256	6.16277	0.69361	0.00494892	0.00470309
GOTERM_BP_DIRECT	GO:0015014~heparan sulfate proteoglycan biosynthetic process, polysaccharide chain biosynthetic process	7	0.252161	0.000176	ENSG00000147408, ENSG00000153936, ENSG00000182197, ENSG00000151348, ENSG00000166507, ENSG00000138653, ENSG00000070614	2734	8	19256	6.16277	0.69361	0.00494892	0.00470309
GOTERM_BP_DIRECT	GO:0070212~protein poly-ADP-ribosylation	7	0.252161	0.000176	ENSG00000178685, ENSG00000143799, ENSG00000107854, ENSG00000041880, ENSG00000129484, ENSG00000173273, ENSG00000173200	2734	8	19256	6.16277	0.69361	0.00494892	0.00470309
GOTERM_BP_DIRECT	GO:0016254~preassembly of GPI anchor in ER membrane	7	0.252161	0.000176	ENSG00000119227, ENSG00000277161, ENSG00000165195, ENSG00000197563, ENSG00000108474, ENSG00000069943, ENSG00000174227	2734	8	19256	6.16277	0.69361	0.00494892	0.00470309
GOTERM_BP_DIRECT	GO:0019752~carboxylic acid metabolic process	10	0.360231	0.00019	ENSG00000240972, ENSG00000171989, ENSG00000111716, ENSG00000128683, ENSG00000144182, ENSG00000151116, ENSG00000136750, ENSG00000134333, ENSG00000166800, ENSG00000175536	2734	17	19256	4.14304	0.721355	0.00530164	0.0050383
GOTERM_BP_DIRECT	GO:0042059~negative regulation of epidermal growth factor receptor signaling pathway	10	0.360231	0.00019	ENSG00000146648, ENSG00000213024, ENSG00000070423, ENSG00000070159, ENSG00000149177, ENSG00000265491, ENSG00000142273, ENSG00000175354, ENSG00000110395, ENSG00000108861	2734	17	19256	4.14304	0.721355	0.00530164	0.0050383
GOTERM_BP_DIRECT	GO:1904659~glucose transmembrane transport	12	0.432277	0.000192	ENSG00000154025, ENSG00000100170, ENSG00000197241, ENSG00000136856, ENSG00000117394, ENSG00000197496, ENSG00000173262, ENSG00000133460, ENSG00000117834, ENSG00000160326, ENSG00000158865, ENSG00000059804	2734	24	19256	3.52158	0.725596	0.00532111	0.0050568
GOTERM_BP_DIRECT	GO:0098656~anion transmembrane transport	12	0.432277	0.000192	ENSG00000113073, ENSG00000141485, ENSG00000144290, ENSG00000080493, ENSG00000149452, ENSG00000188687, ENSG00000164707, ENSG00000114923, ENSG00000081800, ENSG00000164889, ENSG00000033867, ENSG00000197901	2734	24	19256	3.52158	0.725596	0.00532111	0.0050568
GOTERM_BP_DIRECT	GO:0043410~positive regulation of MAPK cascade	41	1.47695	0.000195	ENSG00000134318, ENSG00000149177, ENSG00000198400, ENSG00000140538, ENSG00000066468, ENSG00000132155, ENSG00000037280, ENSG00000132256, ENSG00000171105, ENSG00000138193, ENSG00000126934, ENSG00000034152, ENSG00000149930, ENSG00000141736, ENSG00000096968, ENSG00000162999, ENSG00000120156, ENSG00000163785, ENSG00000070614, ENSG00000140443, ENSG00000157404, ENSG00000131653, ENSG00000179477, ENSG0000…	2734	160	19256	1.80481	0.731387	0.00538671	0.00511914
GOTERM_BP_DIRECT	GO:0042752~regulation of circadian rhythm	22	0.792507	0.000205	ENSG00000109339, ENSG00000134318, ENSG00000107643, ENSG00000050748, ENSG00000126583, ENSG00000162409, ENSG00000172531, ENSG00000213639, ENSG00000253729, ENSG00000213923, ENSG00000077463, ENSG00000134852, ENSG00000171720, ENSG00000170312, ENSG00000132356, ENSG00000141551, ENSG00000114062, ENSG00000187555, ENSG00000186951, ENSG00000106462, ENSG00000126368, ENSG00000124486	2734	66	19256	2.34772	0.748692	0.00563646	0.00535648
GOTERM_BP_DIRECT	GO:0071333~cellular response to glucose stimulus	26	0.936599	0.000218	ENSG00000138814, ENSG00000243678, ENSG00000180176, ENSG00000067992, ENSG00000162409, ENSG00000175567, ENSG00000072062, ENSG00000132356, ENSG00000155897, ENSG00000081760, ENSG00000023909, ENSG00000092009, ENSG00000140521, ENSG00000239672, ENSG00000233276, ENSG00000140443, ENSG00000104635, ENSG00000113504, ENSG00000159640, ENSG00000178607, ENSG00000140199, ENSG00000172977, ENSG00000121879, ENSG0000…	2734	85	19256	2.15438	0.768893	0.00587307	0.00558134
GOTERM_BP_DIRECT	GO:0001666~response to hypoxia	45	1.62104	0.000218	ENSG00000108602, ENSG00000107159, ENSG00000136856, ENSG00000175564, ENSG00000180176, ENSG00000177000, ENSG00000159399, ENSG00000134013, ENSG00000175567, ENSG00000132155, ENSG00000139567, ENSG00000134333, ENSG00000132356, ENSG00000196839, ENSG00000117394, ENSG00000120899, ENSG00000100644, ENSG00000083444, ENSG00000103415, ENSG00000143153, ENSG00000149311, ENSG00000145730, ENSG00000120156, ENSG0000…	2734	182	19256	1.74144	0.769193	0.00587307	0.00558134
GOTERM_BP_DIRECT	GO:0006691~leukotriene metabolic process	9	0.324207	0.00022	ENSG00000012779, ENSG00000106853, ENSG00000213316, ENSG00000167261, ENSG00000162889, ENSG00000100031, ENSG00000103222, ENSG00000015413, ENSG00000091704	2734	14	19256	4.52775	0.771562	0.00587307	0.00558134
GOTERM_BP_DIRECT	GO:0055119~relaxation of cardiac muscle	9	0.324207	0.00022	ENSG00000145349, ENSG00000213366, ENSG00000121879, ENSG00000183023, ENSG00000143153, ENSG00000138735, ENSG00000163399, ENSG00000174437, ENSG00000018625	2734	14	19256	4.52775	0.771562	0.00587307	0.00558134
GOTERM_BP_DIRECT	GO:0006228~UTP biosynthetic process	8	0.288184	0.000224	ENSG00000243678, ENSG00000084774, ENSG00000172113, ENSG00000103202, ENSG00000143156, ENSG00000239672, ENSG00000103024, ENSG00000112981	2734	11	19256	5.1223	0.77899	0.00587307	0.00558134
GOTERM_BP_DIRECT	GO:0046940~nucleoside monophosphate phosphorylation	8	0.288184	0.000224	ENSG00000165695, ENSG00000004455, ENSG00000085231, ENSG00000168393, ENSG00000140057, ENSG00000154027, ENSG00000106992, ENSG00000162368	2734	11	19256	5.1223	0.77899	0.00587307	0.00558134
GOTERM_BP_DIRECT	GO:0030210~heparin biosynthetic process	8	0.288184	0.000224	ENSG00000147408, ENSG00000182197, ENSG00000151348, ENSG00000015532, ENSG00000138604, ENSG00000166507, ENSG00000138653, ENSG00000070614	2734	11	19256	5.1223	0.77899	0.00587307	0.00558134
GOTERM_BP_DIRECT	GO:0009062~fatty acid catabolic process	8	0.288184	0.000224	ENSG00000103066, ENSG00000170835, ENSG00000117480, ENSG00000101577, ENSG00000134324, ENSG00000132793, ENSG00000101473, ENSG00000161533	2734	11	19256	5.1223	0.77899	0.00587307	0.00558134
GOTERM_BP_DIRECT	GO:0019372~lipoxygenase pathway	8	0.288184	0.000224	ENSG00000179148, ENSG00000179477, ENSG00000012779, ENSG00000161905, ENSG00000179593, ENSG00000108839, ENSG00000100078, ENSG00000233276	2734	11	19256	5.1223	0.77899	0.00587307	0.00558134
GOTERM_BP_DIRECT	GO:0006182~cGMP biosynthetic process	8	0.288184	0.000224	ENSG00000061918, ENSG00000132518, ENSG00000169418, ENSG00000152402, ENSG00000164116, ENSG00000070019, ENSG00000159899, ENSG00000101890	2734	11	19256	5.1223	0.77899	0.00587307	0.00558134
GOTERM_BP_DIRECT	GO:0001574~ganglioside biosynthetic process	8	0.288184	0.000224	ENSG00000117069, ENSG00000235863, ENSG00000160408, ENSG00000136840, ENSG00000115525, ENSG00000135454, ENSG00000184005, ENSG00000113532	2734	11	19256	5.1223	0.77899	0.00587307	0.00558134
GOTERM_BP_DIRECT	GO:0010248~establishment or maintenance of transmembrane electrochemical gradient	8	0.288184	0.000224	ENSG00000105675, ENSG00000075673, ENSG00000143153, ENSG00000105409, ENSG00000132681, ENSG00000163399, ENSG00000018625, ENSG00000137731	2734	11	19256	5.1223	0.77899	0.00587307	0.00558134
GOTERM_BP_DIRECT	GO:0034599~cellular response to oxidative stress	27	0.972622	0.000226	ENSG00000151012, ENSG00000104687, ENSG00000243678, ENSG00000158828, ENSG00000097007, ENSG00000162409, ENSG00000068903, ENSG00000174437, ENSG00000132356, ENSG00000006534, ENSG00000143799, ENSG00000224586, ENSG00000143811, ENSG00000100867, ENSG00000164294, ENSG00000183010, ENSG00000160211, ENSG00000164978, ENSG00000184304, ENSG00000233276, ENSG00000181019, ENSG00000110911, ENSG00000107643, ENSG0000…	2734	90	19256	2.11295	0.78154	0.00588143	0.00558929
GOTERM_BP_DIRECT	GO:0070536~protein K63-linked deubiquitination	14	0.504323	0.000227	ENSG00000155313, ENSG00000136878, ENSG00000077254, ENSG00000068308, ENSG00000158019, ENSG00000058056, ENSG00000138134, ENSG00000223443, ENSG00000083799, ENSG00000138592, ENSG00000124356, ENSG00000187555, ENSG00000273820, ENSG00000124486	2734	32	19256	3.08138	0.782044	0.00588143	0.00558929
GOTERM_BP_DIRECT	GO:0006633~fatty acid biosynthetic process	19	0.684438	0.000231	ENSG00000074416, ENSG00000100294, ENSG00000152463, ENSG00000149084, ENSG00000215009, ENSG00000076555, ENSG00000145284, ENSG00000066322, ENSG00000162409, ENSG00000106617, ENSG00000175445, ENSG00000176715, ENSG00000131473, ENSG00000132356, ENSG00000118402, ENSG00000116353, ENSG00000123983, ENSG00000165996, ENSG00000166743	2734	53	19256	2.52491	0.788302	0.00594796	0.00565251
GOTERM_BP_DIRECT	GO:0043491~protein kinase B signaling	19	0.684438	0.000231	ENSG00000075975, ENSG00000092445, ENSG00000175634, ENSG00000153208, ENSG00000133056, ENSG00000068903, ENSG00000171862, ENSG00000166333, ENSG00000173846, ENSG00000117461, ENSG00000121879, ENSG00000113083, ENSG00000142627, ENSG00000142208, ENSG00000167601, ENSG00000105221, ENSG00000104375, ENSG00000108443, ENSG00000103056	2734	53	19256	2.52491	0.788302	0.00594796	0.00565251
GOTERM_BP_DIRECT	GO:0043161~proteasome-mediated ubiquitin-dependent protein catabolic process	50	1.80115	0.000247	ENSG00000104343, ENSG00000177565, ENSG00000136014, ENSG00000198742, ENSG00000197579, ENSG00000119048, ENSG00000086758, ENSG00000101557, ENSG00000153827, ENSG00000145495, ENSG00000011275, ENSG00000085382, ENSG00000104695, ENSG00000002746, ENSG00000196470, ENSG00000198373, ENSG00000108854, ENSG00000077721, ENSG00000092148, ENSG00000069869, ENSG00000177414, ENSG00000132388, ENSG00000049759, ENSG0000…	2734	210	19256	1.67694	0.809607	0.00633001	0.00601558
GOTERM_BP_DIRECT	GO:0016571~histone methylation	11	0.396254	0.000256	ENSG00000132600, ENSG00000142453, ENSG00000147548, ENSG00000198890, ENSG00000165671, ENSG00000111218, ENSG00000160310, ENSG00000126457, ENSG00000106462, ENSG00000181090, ENSG00000204371	2734	21	19256	3.68927	0.821566	0.00655252	0.00622704
GOTERM_BP_DIRECT	GO:0006513~protein monoubiquitination	17	0.612392	0.00028	ENSG00000104343, ENSG00000070950, ENSG00000107954, ENSG00000070423, ENSG00000175931, ENSG00000197579, ENSG00000136536, ENSG00000077152, ENSG00000110395, ENSG00000119048, ENSG00000049759, ENSG00000086758, ENSG00000115392, ENSG00000102858, ENSG00000185345, ENSG00000109332, ENSG00000107341	2734	45	19256	2.66075	0.847507	0.00709576	0.00674329
GOTERM_BP_DIRECT	GO:0043407~negative regulation of MAP kinase activity	17	0.612392	0.00028	ENSG00000068001, ENSG00000213024, ENSG00000149177, ENSG00000196396, ENSG00000090376, ENSG00000111679, ENSG00000177628, ENSG00000084207, ENSG00000132376, ENSG00000112079, ENSG00000166311, ENSG00000051382, ENSG00000142273, ENSG00000120129, ENSG00000164086, ENSG00000163932, ENSG00000254087	2734	45	19256	2.66075	0.847507	0.00709576	0.00674329
GOTERM_BP_DIRECT	GO:0018216~peptidyl-arginine methylation	6	0.216138	0.000304	ENSG00000132600, ENSG00000111218, ENSG00000160310, ENSG00000126457, ENSG00000100462, ENSG00000164169	2734	6	19256	7.04316	0.870364	0.00742804	0.00705907
GOTERM_BP_DIRECT	GO:0016576~histone dephosphorylation	6	0.216138	0.000304	ENSG00000112319, ENSG00000104313, ENSG00000158161, ENSG00000064655, ENSG00000011485, ENSG00000100034	2734	6	19256	7.04316	0.870364	0.00742804	0.00705907
GOTERM_BP_DIRECT	GO:0009052~pentose-phosphate shunt, non-oxidative branch	6	0.216138	0.000304	ENSG00000153574, ENSG00000177156, ENSG00000163931, ENSG00000197713, ENSG00000197417, ENSG00000235376	2734	6	19256	7.04316	0.870364	0.00742804	0.00705907
GOTERM_BP_DIRECT	GO:0006189~'de novo' IMP biosynthetic process	6	0.216138	0.000304	ENSG00000138363, ENSG00000159131, ENSG00000239900, ENSG00000128050, ENSG00000178921, ENSG00000128059	2734	6	19256	7.04316	0.870364	0.00742804	0.00705907
GOTERM_BP_DIRECT	GO:0035524~proline transmembrane transport	6	0.216138	0.000304	ENSG00000092068, ENSG00000011083, ENSG00000115902, ENSG00000123643, ENSG00000186334, ENSG00000186335	2734	6	19256	7.04316	0.870364	0.00742804	0.00705907
GOTERM_BP_DIRECT	GO:0016255~attachment of GPI anchor to protein	6	0.216138	0.000304	ENSG00000142892, ENSG00000197121, ENSG00000087111, ENSG00000101464, ENSG00000124155, ENSG00000197858	2734	6	19256	7.04316	0.870364	0.00742804	0.00705907
GOTERM_BP_DIRECT	GO:1905691~lipid particle disassembly	6	0.216138	0.000304	ENSG00000105355, ENSG00000172977, ENSG00000162409, ENSG00000147872, ENSG00000177666, ENSG00000132356	2734	6	19256	7.04316	0.870364	0.00742804	0.00705907
GOTERM_BP_DIRECT	GO:0019262~N-acetylneuraminate catabolic process	6	0.216138	0.000304	ENSG00000102032, ENSG00000163281, ENSG00000162066, ENSG00000135838, ENSG00000124357, ENSG00000113552	2734	6	19256	7.04316	0.870364	0.00742804	0.00705907
GOTERM_BP_DIRECT	GO:0034440~lipid oxidation	6	0.216138	0.000304	ENSG00000146070, ENSG00000179477, ENSG00000012779, ENSG00000161905, ENSG00000179593, ENSG00000108839	2734	6	19256	7.04316	0.870364	0.00742804	0.00705907
GOTERM_BP_DIRECT	GO:0046473~phosphatidic acid metabolic process	6	0.216138	0.000304	ENSG00000102780, ENSG00000184381, ENSG00000188257, ENSG00000069764, ENSG00000134324, ENSG00000100078	2734	6	19256	7.04316	0.870364	0.00742804	0.00705907
GOTERM_BP_DIRECT	GO:0006796~phosphate-containing compound metabolic process	10	0.360231	0.000332	ENSG00000153707, ENSG00000168918, ENSG00000107902, ENSG00000151689, ENSG00000127329, ENSG00000119640, ENSG00000133731, ENSG00000141401, ENSG00000144136, ENSG00000146039	2734	18	19256	3.91287	0.892932	0.00806469	0.00766409
GOTERM_BP_DIRECT	GO:0006820~anion transport	10	0.360231	0.000332	ENSG00000147606, ENSG00000112053, ENSG00000119899, ENSG00000004939, ENSG00000104888, ENSG00000091664, ENSG00000164889, ENSG00000091138, ENSG00000146039, ENSG00000174502	2734	18	19256	3.91287	0.892932	0.00806469	0.00766409
GOTERM_BP_DIRECT	GO:0030168~platelet activation	21	0.756484	0.000377	ENSG00000102780, ENSG00000182866, ENSG00000197122, ENSG00000092445, ENSG00000171155, ENSG00000153208, ENSG00000065357, ENSG00000153933, ENSG00000077044, ENSG00000149091, ENSG00000112062, ENSG00000165025, ENSG00000100448, ENSG00000051382, ENSG00000157680, ENSG00000121879, ENSG00000054179, ENSG00000058866, ENSG00000167601, ENSG00000274588, ENSG00000145214	2734	64	19256	2.31104	0.920681	0.00911438	0.00866165
GOTERM_BP_DIRECT	GO:0032465~regulation of cytokinesis	16	0.576369	0.000407	ENSG00000105146, ENSG00000181555, ENSG00000196455, ENSG00000153207, ENSG00000078142, ENSG00000178999, ENSG00000097033, ENSG00000115760, ENSG00000173846, ENSG00000166851, ENSG00000143933, ENSG00000160014, ENSG00000087586, ENSG00000142731, ENSG00000145632, ENSG00000127445	2734	42	19256	2.68311	0.935431	0.00968492	0.00920384
GOTERM_BP_DIRECT	GO:0055075~potassium ion homeostasis	11	0.396254	0.00041	ENSG00000060237, ENSG00000140199, ENSG00000124140, ENSG00000180251, ENSG00000113504, ENSG00000064651, ENSG00000179142, ENSG00000070915, ENSG00000116039, ENSG00000124067, ENSG00000074803	2734	22	19256	3.52158	0.936676	0.00968492	0.00920384
GOTERM_BP_DIRECT	GO:0002223~stimulatory C-type lectin receptor signaling pathway	11	0.396254	0.00041	ENSG00000104365, ENSG00000100393, ENSG00000165025, ENSG00000197122, ENSG00000149269, ENSG00000180370, ENSG00000254087, ENSG00000135341, ENSG00000010810, ENSG00000077264, ENSG00000005339	2734	22	19256	3.52158	0.936676	0.00968492	0.00920384
GOTERM_BP_DIRECT	GO:0046512~sphingosine biosynthetic process	9	0.324207	0.000412	ENSG00000104763, ENSG00000090054, ENSG00000177076, ENSG00000063176, ENSG00000078124, ENSG00000177628, ENSG00000100596, ENSG00000167769, ENSG00000176170	2734	15	19256	4.2259	0.937367	0.00968492	0.00920384
GOTERM_BP_DIRECT	GO:0006590~thyroid hormone generation	9	0.324207	0.000412	ENSG00000105641, ENSG00000137857, ENSG00000115705, ENSG00000211448, ENSG00000147100, ENSG00000140279, ENSG00000143387, ENSG00000125686, ENSG00000164733	2734	15	19256	4.2259	0.937367	0.00968492	0.00920384
GOTERM_BP_DIRECT	GO:0000731~DNA synthesis involved in DNA repair	9	0.324207	0.000412	ENSG00000062822, ENSG00000170734, ENSG00000167325, ENSG00000175482, ENSG00000077514, ENSG00000101868, ENSG00000096717, ENSG00000177084, ENSG00000048392	2734	15	19256	4.2259	0.937367	0.00968492	0.00920384
GOTERM_BP_DIRECT	GO:0046655~folic acid metabolic process	9	0.324207	0.000412	ENSG00000163738, ENSG00000136010, ENSG00000164933, ENSG00000076351, ENSG00000136877, ENSG00000124275, ENSG00000178700, ENSG00000110195, ENSG00000065911	2734	15	19256	4.2259	0.937367	0.00968492	0.00920384
GOTERM_BP_DIRECT	GO:1904380~endoplasmic reticulum mannose trimming	9	0.324207	0.000412	ENSG00000239305, ENSG00000162298, ENSG00000159461, ENSG00000145495, ENSG00000170881, ENSG00000204308, ENSG00000177239, ENSG00000102595, ENSG00000136731	2734	15	19256	4.2259	0.937367	0.00968492	0.00920384
GOTERM_BP_DIRECT	GO:0046627~negative regulation of insulin receptor signaling pathway	15	0.540346	0.000438	ENSG00000196396, ENSG00000175354, ENSG00000276293, ENSG00000166908, ENSG00000065675, ENSG00000132376, ENSG00000132356, ENSG00000132334, ENSG00000111077, ENSG00000067606, ENSG00000167114, ENSG00000150867, ENSG00000163932, ENSG00000166501, ENSG00000108443	2734	38	19256	2.78019	0.947273	0.0102508	0.0097416
GOTERM_BP_DIRECT	GO:0019934~cGMP-mediated signaling	12	0.432277	0.000453	ENSG00000160191, ENSG00000172572, ENSG00000061918, ENSG00000132518, ENSG00000185532, ENSG00000186642, ENSG00000169418, ENSG00000152402, ENSG00000240583, ENSG00000164116, ENSG00000159899, ENSG00000101890	2734	26	19256	3.25069	0.952462	0.0103812	0.0098655
GOTERM_BP_DIRECT	GO:0050482~arachidonic acid secretion	12	0.432277	0.000453	ENSG00000127472, ENSG00000123739, ENSG00000135241, ENSG00000188257, ENSG00000187980, ENSG00000168907, ENSG00000188784, ENSG00000069764, ENSG00000159640, ENSG00000116711, ENSG00000158786, ENSG00000100078	2734	26	19256	3.25069	0.952462	0.0103812	0.0098655
GOTERM_BP_DIRECT	GO:0000077~DNA damage checkpoint	14	0.504323	0.000459	ENSG00000175054, ENSG00000048028, ENSG00000104885, ENSG00000113456, ENSG00000134852, ENSG00000172613, ENSG00000112062, ENSG00000128829, ENSG00000164053, ENSG00000149554, ENSG00000091436, ENSG00000179295, ENSG00000149311, ENSG00000183765	2734	34	19256	2.90012	0.954393	0.0103812	0.0098655
GOTERM_BP_DIRECT	GO:1990264~peptidyl-tyrosine dephosphorylation involved in inactivation of protein kinase activity	7	0.252161	0.000464	ENSG00000080031, ENSG00000196396, ENSG00000127329, ENSG00000196090, ENSG00000142513, ENSG00000108861, ENSG00000139304	2734	9	19256	5.47801	0.955874	0.0103812	0.0098655
GOTERM_BP_DIRECT	GO:0006474~N-terminal protein amino acid acetylation	7	0.252161	0.000464	ENSG00000156269, ENSG00000121579, ENSG00000102030, ENSG00000164134, ENSG00000129673, ENSG00000122390, ENSG00000110583	2734	9	19256	5.47801	0.955874	0.0103812	0.0098655
GOTERM_BP_DIRECT	GO:0036148~phosphatidylglycerol acyl-chain remodeling	7	0.252161	0.000464	ENSG00000176454, ENSG00000153395, ENSG00000168907, ENSG00000159337, ENSG00000158786, ENSG00000243708, ENSG00000123684	2734	9	19256	5.47801	0.955874	0.0103812	0.0098655
GOTERM_BP_DIRECT	GO:0051292~nuclear pore complex assembly	7	0.252161	0.000464	ENSG00000110713, ENSG00000124789, ENSG00000155561, ENSG00000102900, ENSG00000153207, ENSG00000111581, ENSG00000058804	2734	9	19256	5.47801	0.955874	0.0103812	0.0098655
GOTERM_BP_DIRECT	GO:0015871~choline transport	7	0.252161	0.000464	ENSG00000129353, ENSG00000070214, ENSG00000137968, ENSG00000204385, ENSG00000112499, ENSG00000115665, ENSG00000143036	2734	9	19256	5.47801	0.955874	0.0103812	0.0098655
GOTERM_BP_DIRECT	GO:0006048~UDP-N-acetylglucosamine biosynthetic process	7	0.252161	0.000464	ENSG00000163281, ENSG00000131459, ENSG00000162066, ENSG00000197355, ENSG00000013375, ENSG00000113552, ENSG00000198380	2734	9	19256	5.47801	0.955874	0.0103812	0.0098655
GOTERM_BP_DIRECT	GO:0050650~chondroitin sulfate proteoglycan biosynthetic process	7	0.252161	0.000464	ENSG00000112309, ENSG00000147408, ENSG00000155893, ENSG00000149541, ENSG00000015532, ENSG00000103489, ENSG00000169826	2734	9	19256	5.47801	0.955874	0.0103812	0.0098655
GOTERM_BP_DIRECT	GO:0070979~protein K11-linked ubiquitination	13	0.4683	0.000467	ENSG00000104343, ENSG00000175063, ENSG00000108106, ENSG00000077721, ENSG00000170035, ENSG00000077152, ENSG00000119048, ENSG00000186591, ENSG00000185651, ENSG00000185345, ENSG00000109332, ENSG00000078967, ENSG00000182247	2734	30	19256	3.05204	0.956629	0.0103812	0.0098655
GOTERM_BP_DIRECT	GO:0048010~vascular endothelial growth factor receptor signaling pathway	13	0.4683	0.000467	ENSG00000197122, ENSG00000114738, ENSG00000180370, ENSG00000037280, ENSG00000112062, ENSG00000120899, ENSG00000169398, ENSG00000102755, ENSG00000162889, ENSG00000010810, ENSG00000184304, ENSG00000105287, ENSG00000167601	2734	30	19256	3.05204	0.956629	0.0103812	0.0098655
GOTERM_BP_DIRECT	GO:0006241~CTP biosynthetic process	8	0.288184	0.000473	ENSG00000243678, ENSG00000172113, ENSG00000047230, ENSG00000103202, ENSG00000143156, ENSG00000239672, ENSG00000103024, ENSG00000112981	2734	12	19256	4.69544	0.958351	0.0103812	0.0098655
GOTERM_BP_DIRECT	GO:0008645~hexose transport	8	0.288184	0.000473	ENSG00000154025, ENSG00000197241, ENSG00000136856, ENSG00000197496, ENSG00000133460, ENSG00000117834, ENSG00000140675, ENSG00000160326	2734	12	19256	4.69544	0.958351	0.0103812	0.0098655
GOTERM_BP_DIRECT	GO:0042446~hormone biosynthetic process	8	0.288184	0.000473	ENSG00000137857, ENSG00000115705, ENSG00000211448, ENSG00000124302, ENSG00000148795, ENSG00000140279, ENSG00000154080, ENSG00000197406	2734	12	19256	4.69544	0.958351	0.0103812	0.0098655
GOTERM_BP_DIRECT	GO:0006090~pyruvate metabolic process	8	0.288184	0.000473	ENSG00000171989, ENSG00000111716, ENSG00000150768, ENSG00000082212, ENSG00000173599, ENSG00000163114, ENSG00000151376, ENSG00000134333	2734	12	19256	4.69544	0.958351	0.0103812	0.0098655
GOTERM_BP_DIRECT	GO:0006688~glycosphingolipid biosynthetic process	8	0.288184	0.000473	ENSG00000156413, ENSG00000117069, ENSG00000111728, ENSG00000101638, ENSG00000172461, ENSG00000128274, ENSG00000115525, ENSG00000118276	2734	12	19256	4.69544	0.958351	0.0103812	0.0098655
GOTERM_BP_DIRECT	GO:0036152~phosphatidylethanolamine acyl-chain remodeling	8	0.288184	0.000473	ENSG00000143797, ENSG00000105499, ENSG00000172197, ENSG00000176454, ENSG00000111684, ENSG00000158786, ENSG00000243708, ENSG00000123684	2734	12	19256	4.69544	0.958351	0.0103812	0.0098655
GOTERM_BP_DIRECT	GO:0006703~estrogen biosynthetic process	8	0.288184	0.000473	ENSG00000149084, ENSG00000137869, ENSG00000086696, ENSG00000147465, ENSG00000227471, ENSG00000080511, ENSG00000203857, ENSG00000108786	2734	12	19256	4.69544	0.958351	0.0103812	0.0098655
GOTERM_BP_DIRECT	GO:0090263~positive regulation of canonical Wnt signaling pathway	30	1.08069	0.000474	ENSG00000177565, ENSG00000073711, ENSG00000107854, ENSG00000151292, ENSG00000066468, ENSG00000213923, ENSG00000119048, ENSG00000166333, ENSG00000138032, ENSG00000141551, ENSG00000146648, ENSG00000138592, ENSG00000118518, ENSG00000127445, ENSG00000108854, ENSG00000197122, ENSG00000173273, ENSG00000133275, ENSG00000170242, ENSG00000104517, ENSG00000112655, ENSG00000115464, ENSG00000169071, ENSG0000…	2734	109	19256	1.93848	0.958736	0.0103812	0.0098655
GOTERM_BP_DIRECT	GO:0007595~lactation	17	0.612392	0.000492	ENSG00000158669, ENSG00000107954, ENSG00000094841, ENSG00000196498, ENSG00000159399, ENSG00000178568, ENSG00000174669, ENSG00000204580, ENSG00000084676, ENSG00000114491, ENSG00000100644, ENSG00000084774, ENSG00000142319, ENSG00000145730, ENSG00000239672, ENSG00000125686, ENSG00000128059	2734	47	19256	2.54753	0.963336	0.0106618	0.0101322
GOTERM_BP_DIRECT	GO:0006749~glutathione metabolic process	17	0.612392	0.000492	ENSG00000213366, ENSG00000151012, ENSG00000104687, ENSG00000099984, ENSG00000023572, ENSG00000178814, ENSG00000065621, ENSG00000084207, ENSG00000134201, ENSG00000134202, ENSG00000168765, ENSG00000112096, ENSG00000163106, ENSG00000148334, ENSG00000160211, ENSG00000233276, ENSG00000015413	2734	47	19256	2.54753	0.963336	0.0106618	0.0101322
GOTERM_BP_DIRECT	GO:0006091~generation of precursor metabolites and energy	17	0.612392	0.000492	ENSG00000067177, ENSG00000259431, ENSG00000156873, ENSG00000105953, ENSG00000044446, ENSG00000113552, ENSG00000131055, ENSG00000065615, ENSG00000161281, ENSG00000119689, ENSG00000066926, ENSG00000093217, ENSG00000100412, ENSG00000184203, ENSG00000102893, ENSG00000161513, ENSG00000161533	2734	47	19256	2.54753	0.963336	0.0106618	0.0101322
GOTERM_BP_DIRECT	GO:0032922~circadian regulation of gene expression	22	0.792507	0.000622	ENSG00000069667, ENSG00000147162, ENSG00000105835, ENSG00000172531, ENSG00000005810, ENSG00000132382, ENSG00000213639, ENSG00000213923, ENSG00000077463, ENSG00000170485, ENSG00000134852, ENSG00000171720, ENSG00000118058, ENSG00000140396, ENSG00000141551, ENSG00000086758, ENSG00000036672, ENSG00000096717, ENSG00000186951, ENSG00000100462, ENSG00000126368, ENSG00000198380	2734	71	19256	2.18239	0.984707	0.0134376	0.0127701
GOTERM_BP_DIRECT	GO:0034612~response to tumor necrosis factor	14	0.504323	0.000636	ENSG00000073756, ENSG00000076984, ENSG00000099998, ENSG00000133048, ENSG00000131067, ENSG00000119401, ENSG00000011566, ENSG00000166311, ENSG00000137275, ENSG00000100983, ENSG00000096968, ENSG00000176170, ENSG00000100031, ENSG00000108443	2734	35	19256	2.81726	0.986155	0.013713	0.0130319
GOTERM_BP_DIRECT	GO:0071902~positive regulation of protein serine/threonine kinase activity	20	0.720461	0.000686	ENSG00000130304, ENSG00000138617, ENSG00000107779, ENSG00000197122, ENSG00000118160, ENSG00000169032, ENSG00000138696, ENSG00000113575, ENSG00000204217, ENSG00000137193, ENSG00000143933, ENSG00000126934, ENSG00000101109, ENSG00000134072, ENSG00000149930, ENSG00000160014, ENSG00000160551, ENSG00000106462, ENSG00000182578, ENSG00000104375	2734	62	19256	2.27199	0.99007	0.0147305	0.0139988
GOTERM_BP_DIRECT	GO:0070266~necroptotic process	9	0.324207	0.000722	ENSG00000129465, ENSG00000247077, ENSG00000137275, ENSG00000100605, ENSG00000083799, ENSG00000151151, ENSG00000087470, ENSG00000092439, ENSG00000168404	2734	16	19256	3.96178	0.992199	0.0154026	0.0146375
GOTERM_BP_DIRECT	GO:0006473~protein acetylation	9	0.324207	0.000722	ENSG00000083168, ENSG00000100393, ENSG00000102030, ENSG00000135372, ENSG00000109065, ENSG00000243477, ENSG00000134852, ENSG00000005339, ENSG00000176170	2734	16	19256	3.96178	0.992199	0.0154026	0.0146375
GOTERM_BP_DIRECT	GO:0043123~positive regulation of I-kappaB kinase/NF-kappaB signaling	45	1.62104	0.000742	ENSG00000104365, ENSG00000092098, ENSG00000103275, ENSG00000213024, ENSG00000198001, ENSG00000158828, ENSG00000197530, ENSG00000263528, ENSG00000097007, ENSG00000090432, ENSG00000135341, ENSG00000171302, ENSG00000105939, ENSG00000177889, ENSG00000119401, ENSG00000132256, ENSG00000198959, ENSG00000088832, ENSG00000101558, ENSG00000119408, ENSG00000157593, ENSG00000184304, ENSG00000213341, ENSG0000…	2734	192	19256	1.65074	0.993205	0.01579	0.0150057
GOTERM_BP_DIRECT	GO:0050852~T cell receptor signaling pathway	30	1.08069	0.000765	ENSG00000135605, ENSG00000104365, ENSG00000092098, ENSG00000074966, ENSG00000149177, ENSG00000111679, ENSG00000097007, ENSG00000114423, ENSG00000135341, ENSG00000177889, ENSG00000196839, ENSG00000184588, ENSG00000103653, ENSG00000182866, ENSG00000100030, ENSG00000146072, ENSG00000104312, ENSG00000124181, ENSG00000113448, ENSG00000168918, ENSG00000134242, ENSG00000118046, ENSG00000157764, ENSG0000…	2734	112	19256	1.88656	0.994179	0.0162283	0.0154222
GOTERM_BP_DIRECT	GO:0043066~negative regulation of apoptotic process	102	3.67435	0.000806	ENSG00000129562, ENSG00000213024, ENSG00000180370, ENSG00000110422, ENSG00000084207, ENSG00000143479, ENSG00000085662, ENSG00000100867, ENSG00000146066, ENSG00000167601, ENSG00000107643, ENSG00000106799, ENSG00000197122, ENSG00000171310, ENSG00000067606, ENSG00000248099, ENSG00000137193, ENSG00000173846, ENSG00000120129, ENSG00000166484, ENSG00000105221, ENSG00000109854, ENSG00000198400, ENSG0000…	2734	526	19256	1.36578	0.995571	0.0170359	0.0161896
GOTERM_BP_DIRECT	GO:0010976~positive regulation of neuron projection development	33	1.18876	0.000811	ENSG00000129244, ENSG00000243678, ENSG00000113657, ENSG00000198400, ENSG00000140538, ENSG00000112367, ENSG00000117598, ENSG00000113273, ENSG00000062524, ENSG00000120899, ENSG00000134072, ENSG00000072518, ENSG00000101213, ENSG00000058404, ENSG00000184304, ENSG00000239672, ENSG00000100393, ENSG00000172461, ENSG00000148053, ENSG00000198753, ENSG00000044524, ENSG00000112655, ENSG00000169071, ENSG0000…	2734	128	19256	1.81581	0.995722	0.017091	0.016242
GOTERM_BP_DIRECT	GO:0007173~epidermal growth factor receptor signaling pathway	17	0.612392	0.000828	ENSG00000197122, ENSG00000124181, ENSG00000097007, ENSG00000077044, ENSG00000178568, ENSG00000157764, ENSG00000110395, ENSG00000146648, ENSG00000011405, ENSG00000138193, ENSG00000120899, ENSG00000121879, ENSG00000169398, ENSG00000142208, ENSG00000100784, ENSG00000179295, ENSG00000140992	2734	49	19256	2.44355	0.996193	0.0174022	0.0165378
GOTERM_BP_DIRECT	GO:0009416~response to light stimulus	10	0.360231	0.000878	ENSG00000109339, ENSG00000066926, ENSG00000144290, ENSG00000129673, ENSG00000180176, ENSG00000120129, ENSG00000079215, ENSG00000140521, ENSG00000079805, ENSG00000070669	2734	20	19256	3.52158	0.997273	0.0183865	0.0174732
GOTERM_BP_DIRECT	GO:0071872~cellular response to epinephrine stimulus	8	0.288184	0.000899	ENSG00000090020, ENSG00000143627, ENSG00000113448, ENSG00000147465, ENSG00000072062, ENSG00000184588, ENSG00000058668, ENSG00000068903	2734	13	19256	4.33425	0.997629	0.0187632	0.0178312
GOTERM_BP_DIRECT	GO:0046677~response to antibiotic	13	0.4683	0.000926	ENSG00000104695, ENSG00000135679, ENSG00000068001, ENSG00000002726, ENSG00000131471, ENSG00000110395, ENSG00000065615, ENSG00000162551, ENSG00000186792, ENSG00000110090, ENSG00000079215, ENSG00000096968, ENSG00000162434	2734	32	19256	2.86128	0.998029	0.0191164	0.0181668
GOTERM_BP_DIRECT	GO:0034626~fatty acid elongation, polyunsaturated fatty acid	6	0.216138	0.000938	ENSG00000118402, ENSG00000066322, ENSG00000119915, ENSG00000012660, ENSG00000164181, ENSG00000197977	2734	7	19256	6.03699	0.998184	0.0191164	0.0181668
GOTERM_BP_DIRECT	GO:0009437~carnitine metabolic process	6	0.216138	0.000938	ENSG00000169169, ENSG00000127948, ENSG00000157184, ENSG00000110090, ENSG00000197208, ENSG00000205560	2734	7	19256	6.03699	0.998184	0.0191164	0.0181668
GOTERM_BP_DIRECT	GO:0019367~fatty acid elongation, saturated fatty acid	6	0.216138	0.000938	ENSG00000118402, ENSG00000066322, ENSG00000119915, ENSG00000012660, ENSG00000164181, ENSG00000197977	2734	7	19256	6.03699	0.998184	0.0191164	0.0181668
GOTERM_BP_DIRECT	GO:0034625~fatty acid elongation, monounsaturated fatty acid	6	0.216138	0.000938	ENSG00000118402, ENSG00000066322, ENSG00000119915, ENSG00000012660, ENSG00000164181, ENSG00000197977	2734	7	19256	6.03699	0.998184	0.0191164	0.0181668
GOTERM_BP_DIRECT	GO:0030258~lipid modification	6	0.216138	0.000938	ENSG00000143797, ENSG00000125505, ENSG00000172197, ENSG00000111684, ENSG00000102312, ENSG00000177669	2734	7	19256	6.03699	0.998184	0.0191164	0.0181668
GOTERM_BP_DIRECT	GO:1903288~positive regulation of potassium ion import	6	0.216138	0.000938	ENSG00000060237, ENSG00000126562, ENSG00000129244, ENSG00000143153, ENSG00000069849, ENSG00000165238	2734	7	19256	6.03699	0.998184	0.0191164	0.0181668
GOTERM_BP_DIRECT	GO:0007077~mitotic nuclear envelope disassembly	6	0.216138	0.000938	ENSG00000100749, ENSG00000166851, ENSG00000119408, ENSG00000154229, ENSG00000134324, ENSG00000166501	2734	7	19256	6.03699	0.998184	0.0191164	0.0181668
GOTERM_BP_DIRECT	GO:0010906~regulation of glucose metabolic process	11	0.396254	0.00095	ENSG00000140396, ENSG00000067992, ENSG00000069667, ENSG00000076555, ENSG00000096717, ENSG00000185345, ENSG00000205629, ENSG00000005882, ENSG00000152256, ENSG00000004799, ENSG00000084073	2734	24	19256	3.22812	0.998319	0.0192903	0.0183321
GOTERM_BP_DIRECT	GO:0001523~retinoid metabolic process	12	0.432277	0.000959	ENSG00000147160, ENSG00000198691, ENSG00000198074, ENSG00000121039, ENSG00000163803, ENSG00000085662, ENSG00000187134, ENSG00000139988, ENSG00000116745, ENSG00000196139, ENSG00000265203, ENSG00000135697	2734	28	19256	3.0185	0.998419	0.0194169	0.0184524
GOTERM_BP_DIRECT	GO:0016574~histone ubiquitination	7	0.252161	0.00102039	ENSG00000086758, ENSG00000077721, ENSG00000124422, ENSG00000276043, ENSG00000177414, ENSG00000119048, ENSG00000177889	2734	10	19256	4.93021	0.998956	0.0202992	0.0192908
GOTERM_BP_DIRECT	GO:0034356~NAD biosynthesis via nicotinamide riboside salvage pathway	7	0.252161	0.00102039	ENSG00000178685, ENSG00000166741, ENSG00000138617, ENSG00000105835, ENSG00000256870, ENSG00000172940, ENSG00000124212	2734	10	19256	4.93021	0.998956	0.0202992	0.0192908
GOTERM_BP_DIRECT	GO:0015695~organic cation transport	7	0.252161	0.00102039	ENSG00000110628, ENSG00000092068, ENSG00000112499, ENSG00000004809, ENSG00000146477, ENSG00000197208, ENSG00000187714	2734	10	19256	4.93021	0.998956	0.0202992	0.0192908
GOTERM_BP_DIRECT	GO:2000650~negative regulation of sodium ion transmembrane transporter activity	7	0.252161	0.00102039	ENSG00000002746, ENSG00000145349, ENSG00000171132, ENSG00000069869, ENSG00000198648, ENSG00000138411, ENSG00000049759	2734	10	19256	4.93021	0.998956	0.0202992	0.0192908
GOTERM_BP_DIRECT	GO:0061795~Golgi lumen acidification	7	0.252161	0.00102039	ENSG00000117410, ENSG00000071553, ENSG00000047249, ENSG00000100554, ENSG00000185344, ENSG00000185883, ENSG00000128524	2734	10	19256	4.93021	0.998956	0.0202992	0.0192908
GOTERM_BP_DIRECT	GO:0001504~neurotransmitter uptake	7	0.252161	0.00102039	ENSG00000165970, ENSG00000162383, ENSG00000111371, ENSG00000079215, ENSG00000174669, ENSG00000105143, ENSG00000018625	2734	10	19256	4.93021	0.998956	0.0202992	0.0192908
GOTERM_BP_DIRECT	GO:0051028~mRNA transport	25	0.900576	0.00114465	ENSG00000093000, ENSG00000213024, ENSG00000163002, ENSG00000138750, ENSG00000102900, ENSG00000095319, ENSG00000120253, ENSG00000058804, ENSG00000110713, ENSG00000153201, ENSG00000108559, ENSG00000125450, ENSG00000155561, ENSG00000173273, ENSG00000075188, ENSG00000196313, ENSG00000111224, ENSG00000136243, ENSG00000153207, ENSG00000139496, ENSG00000085415, ENSG00000124789, ENSG00000157020, ENSG0000…	2734	89	19256	1.97842	0.999548	0.0227039	0.0215761
GOTERM_BP_DIRECT	GO:0008631~intrinsic apoptotic signaling pathway in response to oxidative stress	9	0.324207	0.00119405	ENSG00000112096, ENSG00000138061, ENSG00000197442, ENSG00000163932, ENSG00000096968, ENSG00000152256, ENSG00000233276, ENSG00000165304, ENSG00000102572	2734	17	19256	3.72873	0.999676	0.0236141	0.0224411
GOTERM_BP_DIRECT	GO:0022900~electron transport chain	19	0.684438	0.00123637	ENSG00000176153, ENSG00000178445, ENSG00000198363, ENSG00000104522, ENSG00000104687, ENSG00000065485, ENSG00000072682, ENSG00000023572, ENSG00000137869, ENSG00000134013, ENSG00000131480, ENSG00000159423, ENSG00000143753, ENSG00000170516, ENSG00000085662, ENSG00000127948, ENSG00000100867, ENSG00000082212, ENSG00000101365	2734	60	19256	2.23033	0.999756	0.0243794	0.0231684
GOTERM_BP_DIRECT	GO:0006479~protein methylation	13	0.4683	0.00126908	ENSG00000067365, ENSG00000214756, ENSG00000114735, ENSG00000111218, ENSG00000203791, ENSG00000119772, ENSG00000139780, ENSG00000160310, ENSG00000126457, ENSG00000205629, ENSG00000185238, ENSG00000100483, ENSG00000144401	2734	33	19256	2.77458	0.999804	0.0249511	0.0237117
GOTERM_BP_DIRECT	GO:0031648~protein destabilization	17	0.612392	0.00134318	ENSG00000100393, ENSG00000196470, ENSG00000135679, ENSG00000197122, ENSG00000090432, ENSG00000007944, ENSG00000253729, ENSG00000170881, ENSG00000077463, ENSG00000005339, ENSG00000166851, ENSG00000185345, ENSG00000096717, ENSG00000072609, ENSG00000204308, ENSG00000126368, ENSG00000092529	2734	51	19256	2.34772	0.999881	0.0262678	0.024963
GOTERM_BP_DIRECT	GO:0070498~interleukin-1-mediated signaling pathway	10	0.360231	0.00134386	ENSG00000134070, ENSG00000104365, ENSG00000198001, ENSG00000090376, ENSG00000100784, ENSG00000135341, ENSG00000184216, ENSG00000182621, ENSG00000102882, ENSG00000162302	2734	21	19256	3.35389	0.999882	0.0262678	0.024963
GOTERM_BP_DIRECT	GO:0006400~tRNA modification	11	0.396254	0.00138298	ENSG00000037897, ENSG00000107614, ENSG00000090861, ENSG00000250305, ENSG00000168806, ENSG00000213339, ENSG00000241058, ENSG00000068438, ENSG00000104907, ENSG00000043514, ENSG00000151576	2734	25	19256	3.09899	0.999909	0.026954	0.0256151
GOTERM_BP_DIRECT	GO:0086064~cell communication by electrical coupling involved in cardiac conduction	8	0.288184	0.00157751	ENSG00000129244, ENSG00000183023, ENSG00000072062, ENSG00000143153, ENSG00000105409, ENSG00000119782, ENSG00000163399, ENSG00000018625	2734	14	19256	4.02466	0.999975	0.0303062	0.0288008
GOTERM_BP_DIRECT	GO:0051452~intracellular pH reduction	8	0.288184	0.00157751	ENSG00000117410, ENSG00000071553, ENSG00000124140, ENSG00000047249, ENSG00000100554, ENSG00000185883, ENSG00000128524, ENSG00000105929	2734	14	19256	4.02466	0.999975	0.0303062	0.0288008
GOTERM_BP_DIRECT	GO:0060996~dendritic spine development	8	0.288184	0.00157751	ENSG00000033178, ENSG00000124140, ENSG00000133216, ENSG00000182580, ENSG00000068366, ENSG00000130669, ENSG00000070808, ENSG00000180370	2734	14	19256	4.02466	0.999975	0.0303062	0.0288008
GOTERM_BP_DIRECT	GO:0006855~drug transmembrane transport	8	0.288184	0.00157751	ENSG00000114770, ENSG00000073734, ENSG00000167972, ENSG00000108846, ENSG00000174669, ENSG00000125257, ENSG00000081923, ENSG00000197506	2734	14	19256	4.02466	0.999975	0.0303062	0.0288008
GOTERM_BP_DIRECT	GO:0000186~activation of MAPKK activity	8	0.288184	0.00157751	ENSG00000197442, ENSG00000172680, ENSG00000085511, ENSG00000180815, ENSG00000096968, ENSG00000135341, ENSG00000142733, ENSG00000132155	2734	14	19256	4.02466	0.999975	0.0303062	0.0288008
GOTERM_BP_DIRECT	GO:0051973~positive regulation of telomerase activity	13	0.4683	0.00171088	ENSG00000100030, ENSG00000110958, ENSG00000076984, ENSG00000173273, ENSG00000039650, ENSG00000151414, ENSG00000065675, ENSG00000181085, ENSG00000178999, ENSG00000117650, ENSG00000085511, ENSG00000089022, ENSG00000102882	2734	34	19256	2.69297	0.99999	0.0326818	0.0310584
GOTERM_BP_DIRECT	GO:0048008~platelet-derived growth factor receptor signaling pathway	13	0.4683	0.00171088	ENSG00000186716, ENSG00000149177, ENSG00000097007, ENSG00000113721, ENSG00000171862, ENSG00000134853, ENSG00000151422, ENSG00000166224, ENSG00000011405, ENSG00000096968, ENSG00000179295, ENSG00000163659, ENSG00000103056	2734	34	19256	2.69297	0.99999	0.0326818	0.0310584
GOTERM_BP_DIRECT	GO:0006771~riboflavin metabolic process	5	0.180115	0.00179545	ENSG00000185803, ENSG00000132517, ENSG00000135002, ENSG00000160688, ENSG00000101276	2734	5	19256	7.04316	0.999994	0.033535	0.0318692
GOTERM_BP_DIRECT	GO:0098708~glucose import across plasma membrane	5	0.180115	0.00179545	ENSG00000100170, ENSG00000117394, ENSG00000197496, ENSG00000140675, ENSG00000059804	2734	5	19256	7.04316	0.999994	0.033535	0.0318692
GOTERM_BP_DIRECT	GO:0006003~fructose 2,6-bisphosphate metabolic process	5	0.180115	0.00179545	ENSG00000123836, ENSG00000170525, ENSG00000158571, ENSG00000078237, ENSG00000114268	2734	5	19256	7.04316	0.999994	0.033535	0.0318692
GOTERM_BP_DIRECT	GO:0072709~cellular response to sorbitol	5	0.180115	0.00179545	ENSG00000034152, ENSG00000076984, ENSG00000065559, ENSG00000108984, ENSG00000156711	2734	5	19256	7.04316	0.999994	0.033535	0.0318692
GOTERM_BP_DIRECT	GO:0046069~cGMP catabolic process	5	0.180115	0.00179545	ENSG00000160191, ENSG00000115252, ENSG00000186642, ENSG00000138735, ENSG00000112541	2734	5	19256	7.04316	0.999994	0.033535	0.0318692
GOTERM_BP_DIRECT	GO:0036149~phosphatidylinositol acyl-chain remodeling	5	0.180115	0.00179545	ENSG00000188089, ENSG00000125505, ENSG00000159337, ENSG00000172954, ENSG00000123684	2734	5	19256	7.04316	0.999994	0.033535	0.0318692
GOTERM_BP_DIRECT	GO:0036414~histone citrullination	5	0.180115	0.00179545	ENSG00000276747, ENSG00000142619, ENSG00000142623, ENSG00000159339, ENSG00000117115	2734	5	19256	7.04316	0.999994	0.033535	0.0318692
GOTERM_BP_DIRECT	GO:0006167~AMP biosynthetic process	5	0.180115	0.00179545	ENSG00000035687, ENSG00000101911, ENSG00000239900, ENSG00000185100, ENSG00000164978	2734	5	19256	7.04316	0.999994	0.033535	0.0318692
GOTERM_BP_DIRECT	GO:0051592~response to calcium ion	19	0.684438	0.001868	ENSG00000129673, ENSG00000138814, ENSG00000137825, ENSG00000197586, ENSG00000069869, ENSG00000155657, ENSG00000115884, ENSG00000115840, ENSG00000168710, ENSG00000119523, ENSG00000139287, ENSG00000146648, ENSG00000143933, ENSG00000165272, ENSG00000120899, ENSG00000120129, ENSG00000160014, ENSG00000148344, ENSG00000092529	2734	62	19256	2.15839	0.999997	0.0347932	0.0330649
GOTERM_BP_DIRECT	GO:0032496~response to lipopolysaccharide	37	1.33285	0.00188033	ENSG00000177189, ENSG00000073756, ENSG00000180176, ENSG00000090376, ENSG00000211448, ENSG00000066468, ENSG00000173786, ENSG00000131067, ENSG00000018280, ENSG00000068308, ENSG00000174437, ENSG00000111012, ENSG00000167720, ENSG00000005381, ENSG00000162551, ENSG00000096968, ENSG00000148344, ENSG00000006071, ENSG00000186009, ENSG00000213341, ENSG00000108443, ENSG00000089250, ENSG00000114738, ENSG0000…	2734	156	19256	1.67049	0.999997	0.0347932	0.0330649
GOTERM_BP_DIRECT	GO:0051896~regulation of protein kinase B signaling	9	0.324207	0.00188351	ENSG00000181852, ENSG00000198400, ENSG00000148053, ENSG00000140538, ENSG00000132958, ENSG00000274391, ENSG00000171862, ENSG00000118046, ENSG00000198825	2734	18	19256	3.52158	0.999997	0.0347932	0.0330649
GOTERM_BP_DIRECT	GO:0006103~2-oxoglutarate metabolic process	9	0.324207	0.00188351	ENSG00000166123, ENSG00000119689, ENSG00000105953, ENSG00000198650, ENSG00000182054, ENSG00000120053, ENSG00000197444, ENSG00000137944, ENSG00000101365	2734	18	19256	3.52158	0.999997	0.0347932	0.0330649
GOTERM_BP_DIRECT	GO:0007613~memory	24	0.864553	0.00190976	ENSG00000073756, ENSG00000106688, ENSG00000107758, ENSG00000180176, ENSG00000118160, ENSG00000157045, ENSG00000137843, ENSG00000131771, ENSG00000171862, ENSG00000117411, ENSG00000155886, ENSG00000155897, ENSG00000171105, ENSG00000184381, ENSG00000100600, ENSG00000101349, ENSG00000100678, ENSG00000123454, ENSG00000006071, ENSG00000108576, ENSG00000182621, ENSG00000030304, ENSG00000145632	2734	87	19256	1.94294	0.999997	0.0351814	0.0334339
GOTERM_BP_DIRECT	GO:0008203~cholesterol metabolic process	23	0.82853	0.00193444	ENSG00000107611, ENSG00000070610, ENSG00000131748, ENSG00000072310, ENSG00000177628, ENSG00000115677, ENSG00000130164, ENSG00000138135, ENSG00000186350, ENSG00000166311, ENSG00000165782, ENSG00000057252, ENSG00000167780, ENSG00000172817, ENSG00000079435, ENSG00000147465, ENSG00000160179, ENSG00000160882, ENSG00000179142, ENSG00000141458, ENSG00000088002, ENSG00000161513, ENSG00000165029	2734	82	19256	1.97552	0.999998	0.0355387	0.0337734
GOTERM_BP_DIRECT	GO:0048511~rhythmic process	22	0.792507	0.00194568	ENSG00000109339, ENSG00000134318, ENSG00000100393, ENSG00000107643, ENSG00000050748, ENSG00000126583, ENSG00000147162, ENSG00000162409, ENSG00000253729, ENSG00000152455, ENSG00000005339, ENSG00000170312, ENSG00000132356, ENSG00000101945, ENSG00000114062, ENSG00000169375, ENSG00000187555, ENSG00000087470, ENSG00000101266, ENSG00000164885, ENSG00000106462, ENSG00000124486	2734	77	19256	2.01233	0.999998	0.0356118	0.0338429
GOTERM_BP_DIRECT	GO:0019915~lipid storage	11	0.396254	0.00196425	ENSG00000105355, ENSG00000197296, ENSG00000049860, ENSG00000168000, ENSG00000135454, ENSG00000147872, ENSG00000213614, ENSG00000177628, ENSG00000196743, ENSG00000177666, ENSG00000176194	2734	26	19256	2.9798	0.999998	0.0356118	0.0338429
GOTERM_BP_DIRECT	GO:0002862~negative regulation of inflammatory response to antigenic stimulus	11	0.396254	0.00196425	ENSG00000112062, ENSG00000075975, ENSG00000165025, ENSG00000197122, ENSG00000124181, ENSG00000000938, ENSG00000101336, ENSG00000254087, ENSG00000010810, ENSG00000233276, ENSG00000145632	2734	26	19256	2.9798	0.999998	0.0356118	0.0338429
GOTERM_BP_DIRECT	GO:0032446~protein modification by small protein conjugation	7	0.252161	0.00197549	ENSG00000033178, ENSG00000144744, ENSG00000130985, ENSG00000159593, ENSG00000142230, ENSG00000126261, ENSG00000182179	2734	11	19256	4.48201	0.999998	0.0356118	0.0338429
GOTERM_BP_DIRECT	GO:2000480~negative regulation of cAMP-dependent protein kinase activity	7	0.252161	0.00197549	ENSG00000108946, ENSG00000096717, ENSG00000188191, ENSG00000106617, ENSG00000114302, ENSG00000131771, ENSG00000005249	2734	11	19256	4.48201	0.999998	0.0356118	0.0338429
GOTERM_BP_DIRECT	GO:0031642~negative regulation of myelination	7	0.252161	0.00197549	ENSG00000146072, ENSG00000172071, ENSG00000112367, ENSG00000134324, ENSG00000171862, ENSG00000109861, ENSG00000087053	2734	11	19256	4.48201	0.999998	0.0356118	0.0338429
GOTERM_BP_DIRECT	GO:0030299~intestinal cholesterol absorption	7	0.252161	0.00197549	ENSG00000170835, ENSG00000167780, ENSG00000138075, ENSG00000187134, ENSG00000175535, ENSG00000141458, ENSG00000130164	2734	11	19256	4.48201	0.999998	0.0356118	0.0338429
GOTERM_BP_DIRECT	GO:0006541~glutamine metabolic process	10	0.360231	0.00199016	ENSG00000115419, ENSG00000131459, ENSG00000084774, ENSG00000185100, ENSG00000047230, ENSG00000178921, ENSG00000128059, ENSG00000163655, ENSG00000198380, ENSG00000070669	2734	22	19256	3.20144	0.999998	0.0357804	0.034003
GOTERM_BP_DIRECT	GO:1900407~regulation of cellular response to oxidative stress	6	0.216138	0.00220867	ENSG00000012779, ENSG00000135241, ENSG00000158828, ENSG00000101986, ENSG00000033170, ENSG00000185345	2734	8	19256	5.28237	1	0.0390818	0.0371405
GOTERM_BP_DIRECT	GO:0000255~allantoin metabolic process	6	0.216138	0.00220867	ENSG00000116981, ENSG00000196839, ENSG00000076685, ENSG00000183463, ENSG00000125458, ENSG00000119125	2734	8	19256	5.28237	1	0.0390818	0.0371405
GOTERM_BP_DIRECT	GO:0006517~protein deglycosylation	6	0.216138	0.00220867	ENSG00000104774, ENSG00000038002, ENSG00000151092, ENSG00000167280, ENSG00000196547, ENSG00000198408	2734	8	19256	5.28237	1	0.0390818	0.0371405
GOTERM_BP_DIRECT	GO:0061298~retina vasculature development in camera-type eye	6	0.216138	0.00220867	ENSG00000204217, ENSG00000114739, ENSG00000100644, ENSG00000113721, ENSG00000134853, ENSG00000139567	2734	8	19256	5.28237	1	0.0390818	0.0371405
GOTERM_BP_DIRECT	GO:0018027~peptidyl-lysine dimethylation	6	0.216138	0.00220867	ENSG00000214756, ENSG00000145391, ENSG00000203791, ENSG00000181090, ENSG00000143499, ENSG00000204371	2734	8	19256	5.28237	1	0.0390818	0.0371405
GOTERM_BP_DIRECT	GO:0070837~dehydroascorbic acid transport	6	0.216138	0.00220867	ENSG00000136856, ENSG00000117394, ENSG00000197496, ENSG00000173262, ENSG00000160326, ENSG00000059804	2734	8	19256	5.28237	1	0.0390818	0.0371405
GOTERM_BP_DIRECT	GO:0051384~response to glucocorticoid	20	0.720461	0.00231101	ENSG00000108602, ENSG00000073756, ENSG00000175564, ENSG00000107317, ENSG00000198650, ENSG00000176890, ENSG00000176387, ENSG00000136943, ENSG00000115884, ENSG00000060656, ENSG00000139287, ENSG00000138772, ENSG00000167972, ENSG00000162551, ENSG00000120129, ENSG00000158571, ENSG00000158022, ENSG00000120053, ENSG00000145730, ENSG00000103740	2734	68	19256	2.07152	1	0.0407854	0.0387595
GOTERM_BP_DIRECT	GO:0001934~positive regulation of protein phosphorylation	46	1.65706	0.00247413	ENSG00000134318, ENSG00000158828, ENSG00000198400, ENSG00000140538, ENSG00000097007, ENSG00000026103, ENSG00000171720, ENSG00000065559, ENSG00000037280, ENSG00000178999, ENSG00000171105, ENSG00000166333, ENSG00000141551, ENSG00000184381, ENSG00000146648, ENSG00000121989, ENSG00000141736, ENSG00000142208, ENSG00000017797, ENSG00000182541, ENSG00000120156, ENSG00000102882, ENSG00000127445, ENSG0000…	2734	209	19256	1.55017	1	0.0435498	0.0413866
GOTERM_BP_DIRECT	GO:1903955~positive regulation of protein targeting to mitochondrion	12	0.432277	0.00251617	ENSG00000092098, ENSG00000055483, ENSG00000086758, ENSG00000142230, ENSG00000160087, ENSG00000158828, ENSG00000070770, ENSG00000185651, ENSG00000109332, ENSG00000141279, ENSG00000132356, ENSG00000097033	2734	31	19256	2.72638	1	0.0441742	0.0419799
GOTERM_BP_DIRECT	GO:0031167~rRNA methylation	8	0.288184	0.00259738	ENSG00000188573, ENSG00000105202, ENSG00000029639, ENSG00000138382, ENSG00000178694, ENSG00000117481, ENSG00000108592, ENSG00000122687	2734	15	19256	3.75635	1	0.0454615	0.0432033
GOTERM_BP_DIRECT	GO:0030282~bone mineralization	17	0.612392	0.00260302	ENSG00000073756, ENSG00000107789, ENSG00000172071, ENSG00000068078, ENSG00000161905, ENSG00000066468, ENSG00000169071, ENSG00000111012, ENSG00000173868, ENSG00000185052, ENSG00000162551, ENSG00000113083, ENSG00000100644, ENSG00000000938, ENSG00000140279, ENSG00000103056, ENSG00000084073	2734	54	19256	2.21729	1	0.0454615	0.0432033
GOTERM_BP_DIRECT	GO:0034976~response to endoplasmic reticulum stress	23	0.82853	0.00268937	ENSG00000104695, ENSG00000185825, ENSG00000172071, ENSG00000196296, ENSG00000155660, ENSG00000105647, ENSG00000161905, ENSG00000197442, ENSG00000097007, ENSG00000134398, ENSG00000178607, ENSG00000172046, ENSG00000174437, ENSG00000113163, ENSG00000167004, ENSG00000184381, ENSG00000185345, ENSG00000187566, ENSG00000101255, ENSG00000185624, ENSG00000143870, ENSG00000167658, ENSG00000185615	2734	84	19256	1.92848	1	0.046848	0.0445209
GOTERM_BP_DIRECT	GO:0000278~mitotic cell cycle	36	1.29683	0.00282252	ENSG00000114904, ENSG00000213024, ENSG00000111679, ENSG00000097007, ENSG00000131023, ENSG00000113575, ENSG00000178999, ENSG00000167325, ENSG00000117650, ENSG00000166851, ENSG00000120539, ENSG00000136098, ENSG00000168078, ENSG00000087586, ENSG00000177084, ENSG00000121481, ENSG00000127564, ENSG00000145632, ENSG00000104695, ENSG00000108559, ENSG00000214102, ENSG00000156256, ENSG00000156970, ENSG0000…	2734	154	19256	1.64645	1	0.0490404	0.0466044
GOTERM_BP_DIRECT	GO:0060314~regulation of ryanodine-sensitive calcium-release channel activity	9	0.324207	0.0028519	ENSG00000145349, ENSG00000089250, ENSG00000198363, ENSG00000143933, ENSG00000088832, ENSG00000113448, ENSG00000160014, ENSG00000072062, ENSG00000119782	2734	19	19256	3.33623	1	0.0494232	0.0469682
GOTERM_BP_DIRECT	GO:0098719~sodium ion import across plasma membrane	10	0.360231	0.00286195	ENSG00000090020, ENSG00000066230, ENSG00000100170, ENSG00000180251, ENSG00000115616, ENSG00000064651, ENSG00000183023, ENSG00000135740, ENSG00000140675, ENSG00000065923	2734	23	19256	3.06224	1	0.0494697	0.0470124
GOTERM_BP_DIRECT	GO:0051726~regulation of cell cycle	64	2.30548	0.00294254	ENSG00000156345, ENSG00000186716, ENSG00000006837, ENSG00000097007, ENSG00000072062, ENSG00000134398, ENSG00000171862, ENSG00000135446, ENSG00000138395, ENSG00000159692, ENSG00000108984, ENSG00000106799, ENSG00000240972, ENSG00000136504, ENSG00000156256, ENSG00000100490, ENSG00000070770, ENSG00000205111, ENSG00000132382, ENSG00000169032, ENSG00000138769, ENSG00000058091, ENSG00000118046, ENSG0000…	2734	316	19256	1.42646	1	0.0507325	0.0482125
GOTERM_BP_DIRECT	GO:0051092~positive regulation of NF-kappaB transcription factor activity	37	1.33285	0.00296678	ENSG00000129465, ENSG00000104365, ENSG00000092098, ENSG00000090376, ENSG00000198400, ENSG00000065675, ENSG00000135341, ENSG00000134852, ENSG00000177889, ENSG00000119401, ENSG00000132256, ENSG00000134070, ENSG00000027075, ENSG00000163481, ENSG00000100784, ENSG00000184304, ENSG00000213341, ENSG00000176170, ENSG00000073803, ENSG00000092529, ENSG00000100393, ENSG00000171094, ENSG00000104312, ENSG0000…	2734	160	19256	1.62873	1	0.0510031	0.0484696
GOTERM_BP_DIRECT	GO:0015721~bile acid and bile salt transport	13	0.4683	0.00297341	ENSG00000073734, ENSG00000121270, ENSG00000163959, ENSG00000108846, ENSG00000145283, ENSG00000081923, ENSG00000132356, ENSG00000139155, ENSG00000186198, ENSG00000137491, ENSG00000187134, ENSG00000125255, ENSG00000125257	2734	36	19256	2.54336	1	0.0510031	0.0484696
