# Supplementary material for: Genome-Scale Metabolic Modeling Reveals Sequential Dysregulation of Glutathione Metabolism in Livers from Patients with Alcoholic Hepatitis
Source: Metabolites. 2022 Nov 22;12(12):1157. doi: 10.3390/metabo12121157 (PMC9788589; doi:10.3390/metabo12121157)
Supplement: Supplementary file 1 [file metabolites-12-01157-s001.zip › File S12.xlsx]

## Sheet: Sheet1
Subsystem	AH Up-reg	AH Down-reg	Difference
Fatty acid oxidation	0	29	-29
Carnitine shuttle (mitochondrial)	9	20	-11
Bile acid recycling	4	12	-8
Transport reactions	324	317	7
Nucleotide metabolism	16	9	7
Pentose phosphate pathway	7	0	7
Pyrimidine metabolism	3	8	-5
Cholesterol metabolism	3	7	-4
Purine metabolism	3	7	-4
Bile acid biosynthesis	2	6	-4
C5-branched dibasic acid metabolism	0	4	-4
Tyrosine metabolism	4	0	4
Carnitine shuttle (cytosolic)	0	3	-3
Prostaglandin biosynthesis	3	0	3
Tricarboxylic acid cycle and glyoxylate/dicarboxylate metabolism	5	7	-2
Leukotriene metabolism	2	4	-2
Steroid metabolism	1	3	-2
Pentose and glucuronate interconversions	0	2	-2
Biopterin metabolism	3	1	2
Glycolysis / Gluconeogenesis	3	1	2
Eicosanoid metabolism	2	0	2
Galactose metabolism	2	0	2
Glycerophospholipid metabolism	2	0	2
Pool reactions	2	0	2
Folate metabolism	4	5	-1
Arginine and proline metabolism	3	4	-1
Miscellaneous	4	3	1
Glycine, serine and threonine metabolism	1	2	-1
Retinol metabolism	1	2	-1
Valine, leucine, and isoleucine metabolism	1	2	-1
Alanine, aspartate and glutamate metabolism	2	1	1
Vitamin A metabolism	0	1	-1
Fatty acid activation (cytosolic)	1	0	1
Fatty acid biosynthesis	1	0	1
Fatty acid biosynthesis (even-chain)	1	0	1
Oxidative phosphorylation	1	0	1
Pyruvate metabolism	2	2	0
Drug metabolism	1	1	0
Total	423	463
